# Supplementary material for: A Spatial Framework for Understanding Population Structure and Admixture
Source: PLoS Genet. 2016 Jan 15;12(1):e1005703. doi: 10.1371/journal.pgen.1005703 (PMC4714911; doi:10.1371/journal.pgen.1005703)
Supplement: S1 Text — Command line arguments used in ms to simulate lattice datasets for SpaceMix analysis. (TXT) [file pgen.1005703.s038.txt]

SpaceMix simulated datasets:
ms command arguments

Simulations: basic lattice
./ms 300 1 -t 40 -s 1 -I 143 0 0 0 0 0 0 0 0 0 0 0 0 10 0 10 0 10 0 10 0 10 0 0 0 0 0 0 0 0 0 0 0 0 0 10 0 10 0 10 0 10 0 10 0 0 0 0 0 0 0 0 0 0 0 0 0 10 0 10 0 10 0 10 0 10 0 0 0 0 0 0 0 0 0 0 0 0 0 10 0 10 0 10 0 10 0 10 0 0 0 0 0 0 0 0 0 0 0 0 0 10 0 10 0 10 0 10 0 10 0 0 0 0 0 0 0 0 0 0 0 0 0 10 0 10 0 10 0 10 0 10 0 0 0 0 0 0 0 0 0 0 0 0 0.0-m -m 2 1 2 -m 12 1 2 -m 13 1 1.414 -m 1 2 2 -m 3 2 2 -m 12 2 1.414 -m 13 2 2 -m 14 2 1.414 -m 2 3 2 -m 4 3 2 -m 13 3 1.414 -m 14 3 2 -m 15 3 1.414 -m 3 4 2 -m 5 4 2 -m 14 4 1.414 -m 15 4 2 -m 16 4 1.414 -m 4 5 2 -m 6 5 2 -m 15 5 1.414 -m 16 5 2 -m 17 5 1.414 -m 5 6 2 -m 7 6 2 -m 16 6 1.414 -m 17 6 2 -m 18 6 1.414 -m 6 7 2 -m 8 7 2 -m 17 7 1.414 -m 18 7 2 -m 19 7 1.414 -m 7 8 2 -m 9 8 2 -m 18 8 1.414 -m 19 8 2 -m 20 8 1.414 -m 8 9 2 -m 10 9 2 -m 19 9 1.414 -m 20 9 2 -m 21 9 1.414 -m 9 10 2 -m 11 10 2 -m 20 10 1.414 -m 21 10 2 -m 22 10 1.414 -m 10 11 2 -m 21 11 1.414 -m 22 11 2 -m 1 12 2 -m 2 12 1.414 -m 13 12 2 -m 23 12 2 -m 24 12 1.414 -m 1 13 1.414 -m 2 13 2 -m 3 13 1.414 -m 12 13 2 -m 14 13 2 -m 23 13 1.414 -m 24 13 2 -m 25 13 1.414 -m 2 14 1.414 -m 3 14 2 -m 4 14 1.414 -m 13 14 2 -m 15 14 2 -m 24 14 1.414 -m 25 14 2 -m 26 14 1.414 -m 3 15 1.414 -m 4 15 2 -m 5 15 1.414 -m 14 15 2 -m 16 15 2 -m 25 15 1.414 -m 26 15 2 -m 27 15 1.414 -m 4 16 1.414 -m 5 16 2 -m 6 16 1.414 -m 15 16 2 -m 17 16 2 -m 26 16 1.414 -m 27 16 2 -m 28 16 1.414 -m 5 17 1.414 -m 6 17 2 -m 7 17 1.414 -m 16 17 2 -m 18 17 2 -m 27 17 1.414 -m 28 17 2 -m 29 17 1.414 -m 6 18 1.414 -m 7 18 2 -m 8 18 1.414 -m 17 18 2 -m 19 18 2 -m 28 18 1.414 -m 29 18 2 -m 30 18 1.414 -m 7 19 1.414 -m 8 19 2 -m 9 19 1.414 -m 18 19 2 -m 20 19 2 -m 29 19 1.414 -m 30 19 2 -m 31 19 1.414 -m 8 20 1.414 -m 9 20 2 -m 10 20 1.414 -m 19 20 2 -m 21 20 2 -m 30 20 1.414 -m 31 20 2 -m 32 20 1.414 -m 9 21 1.414 -m 10 21 2 -m 11 21 1.414 -m 20 21 2 -m 22 21 2 -m 31 21 1.414 -m 32 21 2 -m 33 21 1.414 -m 10 22 1.414 -m 11 22 2 -m 21 22 2 -m 32 22 1.414 -m 33 22 2 -m 12 23 2 -m 13 23 1.414 -m 24 23 2 -m 34 23 2 -m 35 23 1.414 -m 12 24 1.414 -m 13 24 2 -m 14 24 1.414 -m 23 24 2 -m 25 24 2 -m 34 24 1.414 -m 35 24 2 -m 36 24 1.414 -m 13 25 1.414 -m 14 25 2 -m 15 25 1.414 -m 24 25 2 -m 26 25 2 -m 35 25 1.414 -m 36 25 2 -m 37 25 1.414 -m 14 26 1.414 -m 15 26 2 -m 16 26 1.414 -m 25 26 2 -m 27 26 2 -m 36 26 1.414 -m 37 26 2 -m 38 26 1.414 -m 15 27 1.414 -m 16 27 2 -m 17 27 1.414 -m 26 27 2 -m 28 27 2 -m 37 27 1.414 -m 38 27 2 -m 39 27 1.414 -m 16 28 1.414 -m 17 28 2 -m 18 28 1.414 -m 27 28 2 -m 29 28 2 -m 38 28 1.414 -m 39 28 2 -m 40 28 1.414 -m 17 29 1.414 -m 18 29 2 -m 19 29 1.414 -m 28 29 2 -m 30 29 2 -m 39 29 1.414 -m 40 29 2 -m 41 29 1.414 -m 18 30 1.414 -m 19 30 2 -m 20 30 1.414 -m 29 30 2 -m 31 30 2 -m 40 30 1.414 -m 41 30 2 -m 42 30 1.414 -m 19 31 1.414 -m 20 31 2 -m 21 31 1.414 -m 30 31 2 -m 32 31 2 -m 41 31 1.414 -m 42 31 2 -m 43 31 1.414 -m 20 32 1.414 -m 21 32 2 -m 22 32 1.414 -m 31 32 2 -m 33 32 2 -m 42 32 1.414 -m 43 32 2 -m 44 32 1.414 -m 21 33 1.414 -m 22 33 2 -m 32 33 2 -m 43 33 1.414 -m 44 33 2 -m 23 34 2 -m 24 34 1.414 -m 35 34 2 -m 45 34 2 -m 46 34 1.414 -m 23 35 1.414 -m 24 35 2 -m 25 35 1.414 -m 34 35 2 -m 36 35 2 -m 45 35 1.414 -m 46 35 2 -m 47 35 1.414 -m 24 36 1.414 -m 25 36 2 -m 26 36 1.414 -m 35 36 2 -m 37 36 2 -m 46 36 1.414 -m 47 36 2 -m 48 36 1.414 -m 25 37 1.414 -m 26 37 2 -m 27 37 1.414 -m 36 37 2 -m 38 37 2 -m 47 37 1.414 -m 48 37 2 -m 49 37 1.414 -m 26 38 1.414 -m 27 38 2 -m 28 38 1.414 -m 37 38 2 -m 39 38 2 -m 48 38 1.414 -m 49 38 2 -m 50 38 1.414 -m 27 39 1.414 -m 28 39 2 -m 29 39 1.414 -m 38 39 2 -m 40 39 2 -m 49 39 1.414 -m 50 39 2 -m 51 39 1.414 -m 28 40 1.414 -m 29 40 2 -m 30 40 1.414 -m 39 40 2 -m 41 40 2 -m 50 40 1.414 -m 51 40 2 -m 52 40 1.414 -m 29 41 1.414 -m 30 41 2 -m 31 41 1.414 -m 40 41 2 -m 42 41 2 -m 51 41 1.414 -m 52 41 2 -m 53 41 1.414 -m 30 42 1.414 -m 31 42 2 -m 32 42 1.414 -m 41 42 2 -m 43 42 2 -m 52 42 1.414 -m 53 42 2 -m 54 42 1.414 -m 31 43 1.414 -m 32 43 2 -m 33 43 1.414 -m 42 43 2 -m 44 43 2 -m 53 43 1.414 -m 54 43 2 -m 55 43 1.414 -m 32 44 1.414 -m 33 44 2 -m 43 44 2 -m 54 44 1.414 -m 55 44 2 -m 34 45 2 -m 35 45 1.414 -m 46 45 2 -m 56 45 2 -m 57 45 1.414 -m 34 46 1.414 -m 35 46 2 -m 36 46 1.414 -m 45 46 2 -m 47 46 2 -m 56 46 1.414 -m 57 46 2 -m 58 46 1.414 -m 35 47 1.414 -m 36 47 2 -m 37 47 1.414 -m 46 47 2 -m 48 47 2 -m 57 47 1.414 -m 58 47 2 -m 59 47 1.414 -m 36 48 1.414 -m 37 48 2 -m 38 48 1.414 -m 47 48 2 -m 49 48 2 -m 58 48 1.414 -m 59 48 2 -m 60 48 1.414 -m 37 49 1.414 -m 38 49 2 -m 39 49 1.414 -m 48 49 2 -m 50 49 2 -m 59 49 1.414 -m 60 49 2 -m 61 49 1.414 -m 38 50 1.414 -m 39 50 2 -m 40 50 1.414 -m 49 50 2 -m 51 50 2 -m 60 50 1.414 -m 61 50 2 -m 62 50 1.414 -m 39 51 1.414 -m 40 51 2 -m 41 51 1.414 -m 50 51 2 -m 52 51 2 -m 61 51 1.414 -m 62 51 2 -m 63 51 1.414 -m 40 52 1.414 -m 41 52 2 -m 42 52 1.414 -m 51 52 2 -m 53 52 2 -m 62 52 1.414 -m 63 52 2 -m 64 52 1.414 -m 41 53 1.414 -m 42 53 2 -m 43 53 1.414 -m 52 53 2 -m 54 53 2 -m 63 53 1.414 -m 64 53 2 -m 65 53 1.414 -m 42 54 1.414 -m 43 54 2 -m 44 54 1.414 -m 53 54 2 -m 55 54 2 -m 64 54 1.414 -m 65 54 2 -m 66 54 1.414 -m 43 55 1.414 -m 44 55 2 -m 54 55 2 -m 65 55 1.414 -m 66 55 2 -m 45 56 2 -m 46 56 1.414 -m 57 56 2 -m 67 56 2 -m 68 56 1.414 -m 45 57 1.414 -m 46 57 2 -m 47 57 1.414 -m 56 57 2 -m 58 57 2 -m 67 57 1.414 -m 68 57 2 -m 69 57 1.414 -m 46 58 1.414 -m 47 58 2 -m 48 58 1.414 -m 57 58 2 -m 59 58 2 -m 68 58 1.414 -m 69 58 2 -m 70 58 1.414 -m 47 59 1.414 -m 48 59 2 -m 49 59 1.414 -m 58 59 2 -m 60 59 2 -m 69 59 1.414 -m 70 59 2 -m 71 59 1.414 -m 48 60 1.414 -m 49 60 2 -m 50 60 1.414 -m 59 60 2 -m 61 60 2 -m 70 60 1.414 -m 71 60 2 -m 72 60 1.414 -m 49 61 1.414 -m 50 61 2 -m 51 61 1.414 -m 60 61 2 -m 62 61 2 -m 71 61 1.414 -m 72 61 2 -m 73 61 1.414 -m 50 62 1.414 -m 51 62 2 -m 52 62 1.414 -m 61 62 2 -m 63 62 2 -m 72 62 1.414 -m 73 62 2 -m 74 62 1.414 -m 51 63 1.414 -m 52 63 2 -m 53 63 1.414 -m 62 63 2 -m 64 63 2 -m 73 63 1.414 -m 74 63 2 -m 75 63 1.414 -m 52 64 1.414 -m 53 64 2 -m 54 64 1.414 -m 63 64 2 -m 65 64 2 -m 74 64 1.414 -m 75 64 2 -m 76 64 1.414 -m 53 65 1.414 -m 54 65 2 -m 55 65 1.414 -m 64 65 2 -m 66 65 2 -m 75 65 1.414 -m 76 65 2 -m 77 65 1.414 -m 54 66 1.414 -m 55 66 2 -m 65 66 2 -m 76 66 1.414 -m 77 66 2 -m 56 67 2 -m 57 67 1.414 -m 68 67 2 -m 78 67 2 -m 79 67 1.414 -m 56 68 1.414 -m 57 68 2 -m 58 68 1.414 -m 67 68 2 -m 69 68 2 -m 78 68 1.414 -m 79 68 2 -m 80 68 1.414 -m 57 69 1.414 -m 58 69 2 -m 59 69 1.414 -m 68 69 2 -m 70 69 2 -m 79 69 1.414 -m 80 69 2 -m 81 69 1.414 -m 58 70 1.414 -m 59 70 2 -m 60 70 1.414 -m 69 70 2 -m 71 70 2 -m 80 70 1.414 -m 81 70 2 -m 82 70 1.414 -m 59 71 1.414 -m 60 71 2 -m 61 71 1.414 -m 70 71 2 -m 72 71 2 -m 81 71 1.414 -m 82 71 2 -m 83 71 1.414 -m 60 72 1.414 -m 61 72 2 -m 62 72 1.414 -m 71 72 2 -m 73 72 2 -m 82 72 1.414 -m 83 72 2 -m 84 72 1.414 -m 61 73 1.414 -m 62 73 2 -m 63 73 1.414 -m 72 73 2 -m 74 73 2 -m 83 73 1.414 -m 84 73 2 -m 85 73 1.414 -m 62 74 1.414 -m 63 74 2 -m 64 74 1.414 -m 73 74 2 -m 75 74 2 -m 84 74 1.414 -m 85 74 2 -m 86 74 1.414 -m 63 75 1.414 -m 64 75 2 -m 65 75 1.414 -m 74 75 2 -m 76 75 2 -m 85 75 1.414 -m 86 75 2 -m 87 75 1.414 -m 64 76 1.414 -m 65 76 2 -m 66 76 1.414 -m 75 76 2 -m 77 76 2 -m 86 76 1.414 -m 87 76 2 -m 88 76 1.414 -m 65 77 1.414 -m 66 77 2 -m 76 77 2 -m 87 77 1.414 -m 88 77 2 -m 67 78 2 -m 68 78 1.414 -m 79 78 2 -m 89 78 2 -m 90 78 1.414 -m 67 79 1.414 -m 68 79 2 -m 69 79 1.414 -m 78 79 2 -m 80 79 2 -m 89 79 1.414 -m 90 79 2 -m 91 79 1.414 -m 68 80 1.414 -m 69 80 2 -m 70 80 1.414 -m 79 80 2 -m 81 80 2 -m 90 80 1.414 -m 91 80 2 -m 92 80 1.414 -m 69 81 1.414 -m 70 81 2 -m 71 81 1.414 -m 80 81 2 -m 82 81 2 -m 91 81 1.414 -m 92 81 2 -m 93 81 1.414 -m 70 82 1.414 -m 71 82 2 -m 72 82 1.414 -m 81 82 2 -m 83 82 2 -m 92 82 1.414 -m 93 82 2 -m 94 82 1.414 -m 71 83 1.414 -m 72 83 2 -m 73 83 1.414 -m 82 83 2 -m 84 83 2 -m 93 83 1.414 -m 94 83 2 -m 95 83 1.414 -m 72 84 1.414 -m 73 84 2 -m 74 84 1.414 -m 83 84 2 -m 85 84 2 -m 94 84 1.414 -m 95 84 2 -m 96 84 1.414 -m 73 85 1.414 -m 74 85 2 -m 75 85 1.414 -m 84 85 2 -m 86 85 2 -m 95 85 1.414 -m 96 85 2 -m 97 85 1.414 -m 74 86 1.414 -m 75 86 2 -m 76 86 1.414 -m 85 86 2 -m 87 86 2 -m 96 86 1.414 -m 97 86 2 -m 98 86 1.414 -m 75 87 1.414 -m 76 87 2 -m 77 87 1.414 -m 86 87 2 -m 88 87 2 -m 97 87 1.414 -m 98 87 2 -m 99 87 1.414 -m 76 88 1.414 -m 77 88 2 -m 87 88 2 -m 98 88 1.414 -m 99 88 2 -m 78 89 2 -m 79 89 1.414 -m 90 89 2 -m 100 89 2 -m 101 89 1.414 -m 78 90 1.414 -m 79 90 2 -m 80 90 1.414 -m 89 90 2 -m 91 90 2 -m 100 90 1.414 -m 101 90 2 -m 102 90 1.414 -m 79 91 1.414 -m 80 91 2 -m 81 91 1.414 -m 90 91 2 -m 92 91 2 -m 101 91 1.414 -m 102 91 2 -m 103 91 1.414 -m 80 92 1.414 -m 81 92 2 -m 82 92 1.414 -m 91 92 2 -m 93 92 2 -m 102 92 1.414 -m 103 92 2 -m 104 92 1.414 -m 81 93 1.414 -m 82 93 2 -m 83 93 1.414 -m 92 93 2 -m 94 93 2 -m 103 93 1.414 -m 104 93 2 -m 105 93 1.414 -m 82 94 1.414 -m 83 94 2 -m 84 94 1.414 -m 93 94 2 -m 95 94 2 -m 104 94 1.414 -m 105 94 2 -m 106 94 1.414 -m 83 95 1.414 -m 84 95 2 -m 85 95 1.414 -m 94 95 2 -m 96 95 2 -m 105 95 1.414 -m 106 95 2 -m 107 95 1.414 -m 84 96 1.414 -m 85 96 2 -m 86 96 1.414 -m 95 96 2 -m 97 96 2 -m 106 96 1.414 -m 107 96 2 -m 108 96 1.414 -m 85 97 1.414 -m 86 97 2 -m 87 97 1.414 -m 96 97 2 -m 98 97 2 -m 107 97 1.414 -m 108 97 2 -m 109 97 1.414 -m 86 98 1.414 -m 87 98 2 -m 88 98 1.414 -m 97 98 2 -m 99 98 2 -m 108 98 1.414 -m 109 98 2 -m 110 98 1.414 -m 87 99 1.414 -m 88 99 2 -m 98 99 2 -m 109 99 1.414 -m 110 99 2 -m 89 100 2 -m 90 100 1.414 -m 101 100 2 -m 111 100 2 -m 112 100 1.414 -m 89 101 1.414 -m 90 101 2 -m 91 101 1.414 -m 100 101 2 -m 102 101 2 -m 111 101 1.414 -m 112 101 2 -m 113 101 1.414 -m 90 102 1.414 -m 91 102 2 -m 92 102 1.414 -m 101 102 2 -m 103 102 2 -m 112 102 1.414 -m 113 102 2 -m 114 102 1.414 -m 91 103 1.414 -m 92 103 2 -m 93 103 1.414 -m 102 103 2 -m 104 103 2 -m 113 103 1.414 -m 114 103 2 -m 115 103 1.414 -m 92 104 1.414 -m 93 104 2 -m 94 104 1.414 -m 103 104 2 -m 105 104 2 -m 114 104 1.414 -m 115 104 2 -m 116 104 1.414 -m 93 105 1.414 -m 94 105 2 -m 95 105 1.414 -m 104 105 2 -m 106 105 2 -m 115 105 1.414 -m 116 105 2 -m 117 105 1.414 -m 94 106 1.414 -m 95 106 2 -m 96 106 1.414 -m 105 106 2 -m 107 106 2 -m 116 106 1.414 -m 117 106 2 -m 118 106 1.414 -m 95 107 1.414 -m 96 107 2 -m 97 107 1.414 -m 106 107 2 -m 108 107 2 -m 117 107 1.414 -m 118 107 2 -m 119 107 1.414 -m 96 108 1.414 -m 97 108 2 -m 98 108 1.414 -m 107 108 2 -m 109 108 2 -m 118 108 1.414 -m 119 108 2 -m 120 108 1.414 -m 97 109 1.414 -m 98 109 2 -m 99 109 1.414 -m 108 109 2 -m 110 109 2 -m 119 109 1.414 -m 120 109 2 -m 121 109 1.414 -m 98 110 1.414 -m 99 110 2 -m 109 110 2 -m 120 110 1.414 -m 121 110 2 -m 100 111 2 -m 101 111 1.414 -m 112 111 2 -m 122 111 2 -m 123 111 1.414 -m 100 112 1.414 -m 101 112 2 -m 102 112 1.414 -m 111 112 2 -m 113 112 2 -m 122 112 1.414 -m 123 112 2 -m 124 112 1.414 -m 101 113 1.414 -m 102 113 2 -m 103 113 1.414 -m 112 113 2 -m 114 113 2 -m 123 113 1.414 -m 124 113 2 -m 125 113 1.414 -m 102 114 1.414 -m 103 114 2 -m 104 114 1.414 -m 113 114 2 -m 115 114 2 -m 124 114 1.414 -m 125 114 2 -m 126 114 1.414 -m 103 115 1.414 -m 104 115 2 -m 105 115 1.414 -m 114 115 2 -m 116 115 2 -m 125 115 1.414 -m 126 115 2 -m 127 115 1.414 -m 104 116 1.414 -m 105 116 2 -m 106 116 1.414 -m 115 116 2 -m 117 116 2 -m 126 116 1.414 -m 127 116 2 -m 128 116 1.414 -m 105 117 1.414 -m 106 117 2 -m 107 117 1.414 -m 116 117 2 -m 118 117 2 -m 127 117 1.414 -m 128 117 2 -m 129 117 1.414 -m 106 118 1.414 -m 107 118 2 -m 108 118 1.414 -m 117 118 2 -m 119 118 2 -m 128 118 1.414 -m 129 118 2 -m 130 118 1.414 -m 107 119 1.414 -m 108 119 2 -m 109 119 1.414 -m 118 119 2 -m 120 119 2 -m 129 119 1.414 -m 130 119 2 -m 131 119 1.414 -m 108 120 1.414 -m 109 120 2 -m 110 120 1.414 -m 119 120 2 -m 121 120 2 -m 130 120 1.414 -m 131 120 2 -m 132 120 1.414 -m 109 121 1.414 -m 110 121 2 -m 120 121 2 -m 131 121 1.414 -m 132 121 2 -m 111 122 2 -m 112 122 1.414 -m 123 122 2 -m 133 122 2 -m 134 122 1.414 -m 111 123 1.414 -m 112 123 2 -m 113 123 1.414 -m 122 123 2 -m 124 123 2 -m 133 123 1.414 -m 134 123 2 -m 135 123 1.414 -m 112 124 1.414 -m 113 124 2 -m 114 124 1.414 -m 123 124 2 -m 125 124 2 -m 134 124 1.414 -m 135 124 2 -m 136 124 1.414 -m 113 125 1.414 -m 114 125 2 -m 115 125 1.414 -m 124 125 2 -m 126 125 2 -m 135 125 1.414 -m 136 125 2 -m 137 125 1.414 -m 114 126 1.414 -m 115 126 2 -m 116 126 1.414 -m 125 126 2 -m 127 126 2 -m 136 126 1.414 -m 137 126 2 -m 138 126 1.414 -m 115 127 1.414 -m 116 127 2 -m 117 127 1.414 -m 126 127 2 -m 128 127 2 -m 137 127 1.414 -m 138 127 2 -m 139 127 1.414 -m 116 128 1.414 -m 117 128 2 -m 118 128 1.414 -m 127 128 2 -m 129 128 2 -m 138 128 1.414 -m 139 128 2 -m 140 128 1.414 -m 117 129 1.414 -m 118 129 2 -m 119 129 1.414 -m 128 129 2 -m 130 129 2 -m 139 129 1.414 -m 140 129 2 -m 141 129 1.414 -m 118 130 1.414 -m 119 130 2 -m 120 130 1.414 -m 129 130 2 -m 131 130 2 -m 140 130 1.414 -m 141 130 2 -m 142 130 1.414 -m 119 131 1.414 -m 120 131 2 -m 121 131 1.414 -m 130 131 2 -m 132 131 2 -m 141 131 1.414 -m 142 131 2 -m 143 131 1.414 -m 120 132 1.414 -m 121 132 2 -m 131 132 2 -m 142 132 1.414 -m 143 132 2 -m 122 133 2 -m 123 133 1.414 -m 134 133 2 -m 122 134 1.414 -m 123 134 2 -m 124 134 1.414 -m 133 134 2 -m 135 134 2 -m 123 135 1.414 -m 124 135 2 -m 125 135 1.414 -m 134 135 2 -m 136 135 2 -m 124 136 1.414 -m 125 136 2 -m 126 136 1.414 -m 135 136 2 -m 137 136 2 -m 125 137 1.414 -m 126 137 2 -m 127 137 1.414 -m 136 137 2 -m 138 137 2 -m 126 138 1.414 -m 127 138 2 -m 128 138 1.414 -m 137 138 2 -m 139 138 2 -m 127 139 1.414 -m 128 139 2 -m 129 139 1.414 -m 138 139 2 -m 140 139 2 -m 128 140 1.414 -m 129 140 2 -m 130 140 1.414 -m 139 140 2 -m 141 140 2 -m 129 141 1.414 -m 130 141 2 -m 131 141 1.414 -m 140 141 2 -m 142 141 2 -m 130 142 1.414 -m 131 142 2 -m 132 142 1.414 -m 141 142 2 -m 143 142 2 -m 131 143 1.414 -m 132 143 2 -m 142 143 2 -seeds 97054 69522 53402 -T

Simulations: lattice with barrier
./ms 300 1 -t 40 -s 1 -I 143 0 0 0 0 0 0 0 0 0 0 0 0 10 0 10 0 10 0 10 0 10 0 0 0 0 0 0 0 0 0 0 0 0 0 10 0 10 0 10 0 10 0 10 0 0 0 0 0 0 0 0 0 0 0 0 0 10 0 10 0 10 0 10 0 10 0 0 0 0 0 0 0 0 0 0 0 0 0 10 0 10 0 10 0 10 0 10 0 0 0 0 0 0 0 0 0 0 0 0 0 10 0 10 0 10 0 10 0 10 0 0 0 0 0 0 0 0 0 0 0 0 0 10 0 10 0 10 0 10 0 10 0 0 0 0 0 0 0 0 0 0 0 0 0.0-m -m 2 1 2 -m 12 1 2 -m 13 1 1.414 -m 1 2 2 -m 3 2 2 -m 12 2 1.414 -m 13 2 2 -m 14 2 1.414 -m 2 3 2 -m 4 3 2 -m 13 3 1.414 -m 14 3 2 -m 15 3 1.414 -m 3 4 2 -m 5 4 2 -m 14 4 1.414 -m 15 4 2 -m 16 4 1.414 -m 4 5 2 -m 6 5 2 -m 15 5 1.414 -m 16 5 2 -m 17 5 1.414 -m 5 6 2 -m 7 6 2 -m 16 6 1.414 -m 17 6 2 -m 18 6 1.414 -m 6 7 2 -m 8 7 2 -m 17 7 1.414 -m 18 7 2 -m 19 7 1.414 -m 7 8 2 -m 9 8 2 -m 18 8 1.414 -m 19 8 2 -m 20 8 1.414 -m 8 9 2 -m 10 9 2 -m 19 9 1.414 -m 20 9 2 -m 21 9 1.414 -m 9 10 2 -m 11 10 2 -m 20 10 1.414 -m 21 10 2 -m 22 10 1.414 -m 10 11 2 -m 21 11 1.414 -m 22 11 2 -m 1 12 2 -m 2 12 1.414 -m 13 12 2 -m 23 12 2 -m 24 12 1.414 -m 1 13 1.414 -m 2 13 2 -m 3 13 1.414 -m 12 13 2 -m 14 13 2 -m 23 13 1.414 -m 24 13 2 -m 25 13 1.414 -m 2 14 1.414 -m 3 14 2 -m 4 14 1.414 -m 13 14 2 -m 15 14 2 -m 24 14 1.414 -m 25 14 2 -m 26 14 1.414 -m 3 15 1.414 -m 4 15 2 -m 5 15 1.414 -m 14 15 2 -m 16 15 2 -m 25 15 1.414 -m 26 15 2 -m 27 15 1.414 -m 4 16 1.414 -m 5 16 2 -m 6 16 1.414 -m 15 16 2 -m 17 16 2 -m 26 16 1.414 -m 27 16 2 -m 28 16 1.414 -m 5 17 1.414 -m 6 17 2 -m 7 17 1.414 -m 16 17 2 -m 18 17 2 -m 27 17 1.414 -m 28 17 2 -m 29 17 1.414 -m 6 18 1.414 -m 7 18 2 -m 8 18 1.414 -m 17 18 2 -m 19 18 2 -m 28 18 1.414 -m 29 18 2 -m 30 18 1.414 -m 7 19 1.414 -m 8 19 2 -m 9 19 1.414 -m 18 19 2 -m 20 19 2 -m 29 19 1.414 -m 30 19 2 -m 31 19 1.414 -m 8 20 1.414 -m 9 20 2 -m 10 20 1.414 -m 19 20 2 -m 21 20 2 -m 30 20 1.414 -m 31 20 2 -m 32 20 1.414 -m 9 21 1.414 -m 10 21 2 -m 11 21 1.414 -m 20 21 2 -m 22 21 2 -m 31 21 1.414 -m 32 21 2 -m 33 21 1.414 -m 10 22 1.414 -m 11 22 2 -m 21 22 2 -m 32 22 1.414 -m 33 22 2 -m 12 23 2 -m 13 23 1.414 -m 24 23 2 -m 34 23 2 -m 35 23 1.414 -m 12 24 1.414 -m 13 24 2 -m 14 24 1.414 -m 23 24 2 -m 25 24 2 -m 34 24 1.414 -m 35 24 2 -m 36 24 1.414 -m 13 25 1.414 -m 14 25 2 -m 15 25 1.414 -m 24 25 2 -m 26 25 2 -m 35 25 1.414 -m 36 25 2 -m 37 25 1.414 -m 14 26 1.414 -m 15 26 2 -m 16 26 1.414 -m 25 26 2 -m 27 26 2 -m 36 26 1.414 -m 37 26 2 -m 38 26 1.414 -m 15 27 1.414 -m 16 27 2 -m 17 27 1.414 -m 26 27 2 -m 28 27 2 -m 37 27 1.414 -m 38 27 2 -m 39 27 1.414 -m 16 28 1.414 -m 17 28 2 -m 18 28 1.414 -m 27 28 2 -m 29 28 2 -m 38 28 1.414 -m 39 28 2 -m 40 28 1.414 -m 17 29 1.414 -m 18 29 2 -m 19 29 1.414 -m 28 29 2 -m 30 29 2 -m 39 29 1.414 -m 40 29 2 -m 41 29 1.414 -m 18 30 1.414 -m 19 30 2 -m 20 30 1.414 -m 29 30 2 -m 31 30 2 -m 40 30 1.414 -m 41 30 2 -m 42 30 1.414 -m 19 31 1.414 -m 20 31 2 -m 21 31 1.414 -m 30 31 2 -m 32 31 2 -m 41 31 1.414 -m 42 31 2 -m 43 31 1.414 -m 20 32 1.414 -m 21 32 2 -m 22 32 1.414 -m 31 32 2 -m 33 32 2 -m 42 32 1.414 -m 43 32 2 -m 44 32 1.414 -m 21 33 1.414 -m 22 33 2 -m 32 33 2 -m 43 33 1.414 -m 44 33 2 -m 23 34 2 -m 24 34 1.414 -m 35 34 2 -m 45 34 2 -m 46 34 1.414 -m 23 35 1.414 -m 24 35 2 -m 25 35 1.414 -m 34 35 2 -m 36 35 2 -m 45 35 1.414 -m 46 35 2 -m 47 35 1.414 -m 24 36 1.414 -m 25 36 2 -m 26 36 1.414 -m 35 36 2 -m 37 36 2 -m 46 36 1.414 -m 47 36 2 -m 48 36 1.414 -m 25 37 1.414 -m 26 37 2 -m 27 37 1.414 -m 36 37 2 -m 38 37 2 -m 47 37 1.414 -m 48 37 2 -m 49 37 1.414 -m 26 38 1.414 -m 27 38 2 -m 28 38 1.414 -m 37 38 2 -m 39 38 2 -m 48 38 1.414 -m 49 38 2 -m 50 38 1.414 -m 27 39 1.414 -m 28 39 2 -m 29 39 1.414 -m 38 39 2 -m 40 39 2 -m 49 39 1.414 -m 50 39 2 -m 51 39 1.414 -m 28 40 1.414 -m 29 40 2 -m 30 40 1.414 -m 39 40 2 -m 41 40 2 -m 50 40 1.414 -m 51 40 2 -m 52 40 1.414 -m 29 41 1.414 -m 30 41 2 -m 31 41 1.414 -m 40 41 2 -m 42 41 2 -m 51 41 1.414 -m 52 41 2 -m 53 41 1.414 -m 30 42 1.414 -m 31 42 2 -m 32 42 1.414 -m 41 42 2 -m 43 42 2 -m 52 42 1.414 -m 53 42 2 -m 54 42 1.414 -m 31 43 1.414 -m 32 43 2 -m 33 43 1.414 -m 42 43 2 -m 44 43 2 -m 53 43 1.414 -m 54 43 2 -m 55 43 1.414 -m 32 44 1.414 -m 33 44 2 -m 43 44 2 -m 54 44 1.414 -m 55 44 2 -m 34 45 2 -m 35 45 1.414 -m 46 45 2 -m 56 45 2 -m 57 45 1.414 -m 34 46 1.414 -m 35 46 2 -m 36 46 1.414 -m 45 46 2 -m 47 46 2 -m 56 46 1.414 -m 57 46 2 -m 58 46 1.414 -m 35 47 1.414 -m 36 47 2 -m 37 47 1.414 -m 46 47 2 -m 48 47 2 -m 57 47 1.414 -m 58 47 2 -m 59 47 1.414 -m 36 48 1.414 -m 37 48 2 -m 38 48 1.414 -m 47 48 2 -m 49 48 2 -m 58 48 1.414 -m 59 48 2 -m 60 48 1.414 -m 37 49 1.414 -m 38 49 2 -m 39 49 1.414 -m 48 49 2 -m 50 49 2 -m 59 49 1.414 -m 60 49 2 -m 61 49 1.414 -m 38 50 1.414 -m 39 50 2 -m 40 50 1.414 -m 49 50 2 -m 51 50 2 -m 60 50 1.414 -m 61 50 2 -m 62 50 1.414 -m 39 51 1.414 -m 40 51 2 -m 41 51 1.414 -m 50 51 2 -m 52 51 2 -m 61 51 1.414 -m 62 51 2 -m 63 51 1.414 -m 40 52 1.414 -m 41 52 2 -m 42 52 1.414 -m 51 52 2 -m 53 52 2 -m 62 52 1.414 -m 63 52 2 -m 64 52 1.414 -m 41 53 1.414 -m 42 53 2 -m 43 53 1.414 -m 52 53 2 -m 54 53 2 -m 63 53 1.414 -m 64 53 2 -m 65 53 1.414 -m 42 54 1.414 -m 43 54 2 -m 44 54 1.414 -m 53 54 2 -m 55 54 2 -m 64 54 1.414 -m 65 54 2 -m 66 54 1.414 -m 43 55 1.414 -m 44 55 2 -m 54 55 2 -m 65 55 1.414 -m 66 55 2 -m 45 56 2 -m 46 56 1.414 -m 57 56 2 -m 67 56 2 -m 68 56 1.414 -m 45 57 1.414 -m 46 57 2 -m 47 57 1.414 -m 56 57 2 -m 58 57 2 -m 67 57 1.414 -m 68 57 2 -m 69 57 1.414 -m 46 58 1.414 -m 47 58 2 -m 48 58 1.414 -m 57 58 2 -m 59 58 2 -m 68 58 1.414 -m 69 58 2 -m 70 58 1.414 -m 47 59 1.414 -m 48 59 2 -m 49 59 1.414 -m 58 59 2 -m 60 59 2 -m 69 59 1.414 -m 70 59 2 -m 71 59 1.414 -m 48 60 1.414 -m 49 60 2 -m 50 60 1.414 -m 59 60 2 -m 61 60 2 -m 70 60 1.414 -m 71 60 2 -m 72 60 1.414 -m 49 61 1.414 -m 50 61 2 -m 51 61 1.414 -m 60 61 2 -m 62 61 2 -m 71 61 1.414 -m 72 61 2 -m 73 61 1.414 -m 50 62 1.414 -m 51 62 2 -m 52 62 1.414 -m 61 62 2 -m 63 62 2 -m 72 62 1.414 -m 73 62 2 -m 74 62 1.414 -m 51 63 1.414 -m 52 63 2 -m 53 63 1.414 -m 62 63 2 -m 64 63 2 -m 73 63 1.414 -m 74 63 2 -m 75 63 1.414 -m 52 64 1.414 -m 53 64 2 -m 54 64 1.414 -m 63 64 2 -m 65 64 2 -m 74 64 1.414 -m 75 64 2 -m 76 64 1.414 -m 53 65 1.414 -m 54 65 2 -m 55 65 1.414 -m 64 65 2 -m 66 65 2 -m 75 65 1.414 -m 76 65 2 -m 77 65 1.414 -m 54 66 1.414 -m 55 66 2 -m 65 66 2 -m 76 66 1.414 -m 77 66 2 -m 56 67 2 -m 57 67 1.414 -m 68 67 2 -m 78 67 0.4 -m 79 67 0.283 -m 56 68 1.414 -m 57 68 2 -m 58 68 1.414 -m 67 68 2 -m 69 68 2 -m 78 68 0.283 -m 79 68 0.4 -m 80 68 0.283 -m 57 69 1.414 -m 58 69 2 -m 59 69 1.414 -m 68 69 2 -m 70 69 2 -m 79 69 0.283 -m 80 69 0.4 -m 81 69 0.283 -m 58 70 1.414 -m 59 70 2 -m 60 70 1.414 -m 69 70 2 -m 71 70 2 -m 80 70 0.283 -m 81 70 0.4 -m 82 70 0.283 -m 59 71 1.414 -m 60 71 2 -m 61 71 1.414 -m 70 71 2 -m 72 71 2 -m 81 71 0.283 -m 82 71 0.4 -m 83 71 0.283 -m 60 72 1.414 -m 61 72 2 -m 62 72 1.414 -m 71 72 2 -m 73 72 2 -m 82 72 0.283 -m 83 72 0.4 -m 84 72 0.283 -m 61 73 1.414 -m 62 73 2 -m 63 73 1.414 -m 72 73 2 -m 74 73 2 -m 83 73 0.283 -m 84 73 0.4 -m 85 73 0.283 -m 62 74 1.414 -m 63 74 2 -m 64 74 1.414 -m 73 74 2 -m 75 74 2 -m 84 74 0.283 -m 85 74 0.4 -m 86 74 0.283 -m 63 75 1.414 -m 64 75 2 -m 65 75 1.414 -m 74 75 2 -m 76 75 2 -m 85 75 0.283 -m 86 75 0.4 -m 87 75 0.283 -m 64 76 1.414 -m 65 76 2 -m 66 76 1.414 -m 75 76 2 -m 77 76 2 -m 86 76 0.283 -m 87 76 0.4 -m 88 76 0.283 -m 65 77 1.414 -m 66 77 2 -m 76 77 2 -m 87 77 0.283 -m 88 77 0.4 -m 67 78 0.4 -m 68 78 0.283 -m 79 78 2 -m 89 78 2 -m 90 78 1.414 -m 67 79 0.283 -m 68 79 0.4 -m 69 79 0.283 -m 78 79 2 -m 80 79 2 -m 89 79 1.414 -m 90 79 2 -m 91 79 1.414 -m 68 80 0.283 -m 69 80 0.4 -m 70 80 0.283 -m 79 80 2 -m 81 80 2 -m 90 80 1.414 -m 91 80 2 -m 92 80 1.414 -m 69 81 0.283 -m 70 81 0.4 -m 71 81 0.283 -m 80 81 2 -m 82 81 2 -m 91 81 1.414 -m 92 81 2 -m 93 81 1.414 -m 70 82 0.283 -m 71 82 0.4 -m 72 82 0.283 -m 81 82 2 -m 83 82 2 -m 92 82 1.414 -m 93 82 2 -m 94 82 1.414 -m 71 83 0.283 -m 72 83 0.4 -m 73 83 0.283 -m 82 83 2 -m 84 83 2 -m 93 83 1.414 -m 94 83 2 -m 95 83 1.414 -m 72 84 0.283 -m 73 84 0.4 -m 74 84 0.283 -m 83 84 2 -m 85 84 2 -m 94 84 1.414 -m 95 84 2 -m 96 84 1.414 -m 73 85 0.283 -m 74 85 0.4 -m 75 85 0.283 -m 84 85 2 -m 86 85 2 -m 95 85 1.414 -m 96 85 2 -m 97 85 1.414 -m 74 86 0.283 -m 75 86 0.4 -m 76 86 0.283 -m 85 86 2 -m 87 86 2 -m 96 86 1.414 -m 97 86 2 -m 98 86 1.414 -m 75 87 0.283 -m 76 87 0.4 -m 77 87 0.283 -m 86 87 2 -m 88 87 2 -m 97 87 1.414 -m 98 87 2 -m 99 87 1.414 -m 76 88 0.283 -m 77 88 0.4 -m 87 88 2 -m 98 88 1.414 -m 99 88 2 -m 78 89 2 -m 79 89 1.414 -m 90 89 2 -m 100 89 2 -m 101 89 1.414 -m 78 90 1.414 -m 79 90 2 -m 80 90 1.414 -m 89 90 2 -m 91 90 2 -m 100 90 1.414 -m 101 90 2 -m 102 90 1.414 -m 79 91 1.414 -m 80 91 2 -m 81 91 1.414 -m 90 91 2 -m 92 91 2 -m 101 91 1.414 -m 102 91 2 -m 103 91 1.414 -m 80 92 1.414 -m 81 92 2 -m 82 92 1.414 -m 91 92 2 -m 93 92 2 -m 102 92 1.414 -m 103 92 2 -m 104 92 1.414 -m 81 93 1.414 -m 82 93 2 -m 83 93 1.414 -m 92 93 2 -m 94 93 2 -m 103 93 1.414 -m 104 93 2 -m 105 93 1.414 -m 82 94 1.414 -m 83 94 2 -m 84 94 1.414 -m 93 94 2 -m 95 94 2 -m 104 94 1.414 -m 105 94 2 -m 106 94 1.414 -m 83 95 1.414 -m 84 95 2 -m 85 95 1.414 -m 94 95 2 -m 96 95 2 -m 105 95 1.414 -m 106 95 2 -m 107 95 1.414 -m 84 96 1.414 -m 85 96 2 -m 86 96 1.414 -m 95 96 2 -m 97 96 2 -m 106 96 1.414 -m 107 96 2 -m 108 96 1.414 -m 85 97 1.414 -m 86 97 2 -m 87 97 1.414 -m 96 97 2 -m 98 97 2 -m 107 97 1.414 -m 108 97 2 -m 109 97 1.414 -m 86 98 1.414 -m 87 98 2 -m 88 98 1.414 -m 97 98 2 -m 99 98 2 -m 108 98 1.414 -m 109 98 2 -m 110 98 1.414 -m 87 99 1.414 -m 88 99 2 -m 98 99 2 -m 109 99 1.414 -m 110 99 2 -m 89 100 2 -m 90 100 1.414 -m 101 100 2 -m 111 100 2 -m 112 100 1.414 -m 89 101 1.414 -m 90 101 2 -m 91 101 1.414 -m 100 101 2 -m 102 101 2 -m 111 101 1.414 -m 112 101 2 -m 113 101 1.414 -m 90 102 1.414 -m 91 102 2 -m 92 102 1.414 -m 101 102 2 -m 103 102 2 -m 112 102 1.414 -m 113 102 2 -m 114 102 1.414 -m 91 103 1.414 -m 92 103 2 -m 93 103 1.414 -m 102 103 2 -m 104 103 2 -m 113 103 1.414 -m 114 103 2 -m 115 103 1.414 -m 92 104 1.414 -m 93 104 2 -m 94 104 1.414 -m 103 104 2 -m 105 104 2 -m 114 104 1.414 -m 115 104 2 -m 116 104 1.414 -m 93 105 1.414 -m 94 105 2 -m 95 105 1.414 -m 104 105 2 -m 106 105 2 -m 115 105 1.414 -m 116 105 2 -m 117 105 1.414 -m 94 106 1.414 -m 95 106 2 -m 96 106 1.414 -m 105 106 2 -m 107 106 2 -m 116 106 1.414 -m 117 106 2 -m 118 106 1.414 -m 95 107 1.414 -m 96 107 2 -m 97 107 1.414 -m 106 107 2 -m 108 107 2 -m 117 107 1.414 -m 118 107 2 -m 119 107 1.414 -m 96 108 1.414 -m 97 108 2 -m 98 108 1.414 -m 107 108 2 -m 109 108 2 -m 118 108 1.414 -m 119 108 2 -m 120 108 1.414 -m 97 109 1.414 -m 98 109 2 -m 99 109 1.414 -m 108 109 2 -m 110 109 2 -m 119 109 1.414 -m 120 109 2 -m 121 109 1.414 -m 98 110 1.414 -m 99 110 2 -m 109 110 2 -m 120 110 1.414 -m 121 110 2 -m 100 111 2 -m 101 111 1.414 -m 112 111 2 -m 122 111 2 -m 123 111 1.414 -m 100 112 1.414 -m 101 112 2 -m 102 112 1.414 -m 111 112 2 -m 113 112 2 -m 122 112 1.414 -m 123 112 2 -m 124 112 1.414 -m 101 113 1.414 -m 102 113 2 -m 103 113 1.414 -m 112 113 2 -m 114 113 2 -m 123 113 1.414 -m 124 113 2 -m 125 113 1.414 -m 102 114 1.414 -m 103 114 2 -m 104 114 1.414 -m 113 114 2 -m 115 114 2 -m 124 114 1.414 -m 125 114 2 -m 126 114 1.414 -m 103 115 1.414 -m 104 115 2 -m 105 115 1.414 -m 114 115 2 -m 116 115 2 -m 125 115 1.414 -m 126 115 2 -m 127 115 1.414 -m 104 116 1.414 -m 105 116 2 -m 106 116 1.414 -m 115 116 2 -m 117 116 2 -m 126 116 1.414 -m 127 116 2 -m 128 116 1.414 -m 105 117 1.414 -m 106 117 2 -m 107 117 1.414 -m 116 117 2 -m 118 117 2 -m 127 117 1.414 -m 128 117 2 -m 129 117 1.414 -m 106 118 1.414 -m 107 118 2 -m 108 118 1.414 -m 117 118 2 -m 119 118 2 -m 128 118 1.414 -m 129 118 2 -m 130 118 1.414 -m 107 119 1.414 -m 108 119 2 -m 109 119 1.414 -m 118 119 2 -m 120 119 2 -m 129 119 1.414 -m 130 119 2 -m 131 119 1.414 -m 108 120 1.414 -m 109 120 2 -m 110 120 1.414 -m 119 120 2 -m 121 120 2 -m 130 120 1.414 -m 131 120 2 -m 132 120 1.414 -m 109 121 1.414 -m 110 121 2 -m 120 121 2 -m 131 121 1.414 -m 132 121 2 -m 111 122 2 -m 112 122 1.414 -m 123 122 2 -m 133 122 2 -m 134 122 1.414 -m 111 123 1.414 -m 112 123 2 -m 113 123 1.414 -m 122 123 2 -m 124 123 2 -m 133 123 1.414 -m 134 123 2 -m 135 123 1.414 -m 112 124 1.414 -m 113 124 2 -m 114 124 1.414 -m 123 124 2 -m 125 124 2 -m 134 124 1.414 -m 135 124 2 -m 136 124 1.414 -m 113 125 1.414 -m 114 125 2 -m 115 125 1.414 -m 124 125 2 -m 126 125 2 -m 135 125 1.414 -m 136 125 2 -m 137 125 1.414 -m 114 126 1.414 -m 115 126 2 -m 116 126 1.414 -m 125 126 2 -m 127 126 2 -m 136 126 1.414 -m 137 126 2 -m 138 126 1.414 -m 115 127 1.414 -m 116 127 2 -m 117 127 1.414 -m 126 127 2 -m 128 127 2 -m 137 127 1.414 -m 138 127 2 -m 139 127 1.414 -m 116 128 1.414 -m 117 128 2 -m 118 128 1.414 -m 127 128 2 -m 129 128 2 -m 138 128 1.414 -m 139 128 2 -m 140 128 1.414 -m 117 129 1.414 -m 118 129 2 -m 119 129 1.414 -m 128 129 2 -m 130 129 2 -m 139 129 1.414 -m 140 129 2 -m 141 129 1.414 -m 118 130 1.414 -m 119 130 2 -m 120 130 1.414 -m 129 130 2 -m 131 130 2 -m 140 130 1.414 -m 141 130 2 -m 142 130 1.414 -m 119 131 1.414 -m 120 131 2 -m 121 131 1.414 -m 130 131 2 -m 132 131 2 -m 141 131 1.414 -m 142 131 2 -m 143 131 1.414 -m 120 132 1.414 -m 121 132 2 -m 131 132 2 -m 142 132 1.414 -m 143 132 2 -m 122 133 2 -m 123 133 1.414 -m 134 133 2 -m 122 134 1.414 -m 123 134 2 -m 124 134 1.414 -m 133 134 2 -m 135 134 2 -m 123 135 1.414 -m 124 135 2 -m 125 135 1.414 -m 134 135 2 -m 136 135 2 -m 124 136 1.414 -m 125 136 2 -m 126 136 1.414 -m 135 136 2 -m 137 136 2 -m 125 137 1.414 -m 126 137 2 -m 127 137 1.414 -m 136 137 2 -m 138 137 2 -m 126 138 1.414 -m 127 138 2 -m 128 138 1.414 -m 137 138 2 -m 139 138 2 -m 127 139 1.414 -m 128 139 2 -m 129 139 1.414 -m 138 139 2 -m 140 139 2 -m 128 140 1.414 -m 129 140 2 -m 130 140 1.414 -m 139 140 2 -m 141 140 2 -m 129 141 1.414 -m 130 141 2 -m 131 141 1.414 -m 140 141 2 -m 142 141 2 -m 130 142 1.414 -m 131 142 2 -m 132 142 1.414 -m 141 142 2 -m 143 142 2 -m 131 143 1.414 -m 132 143 2 -m 142 143 2 -seeds 89401 90033 85035 -T

Simulations: lattice with expansion
./ms 300 1 -t 40 -s 1 -I 143 0 0 0 0 0 0 0 0 0 0 0 0 10 0 10 0 10 0 10 0 10 0 0 0 0 0 0 0 0 0 0 0 0 0 10 0 10 0 10 0 10 0 10 0 0 0 0 0 0 0 0 0 0 0 0 0 10 0 10 0 10 0 10 0 10 0 0 0 0 0 0 0 0 0 0 0 0 0 10 0 10 0 10 0 10 0 10 0 0 0 0 0 0 0 0 0 0 0 0 0 10 0 10 0 10 0 10 0 10 0 0 0 0 0 0 0 0 0 0 0 0 0 10 0 10 0 10 0 10 0 10 0 0 0 0 0 0 0 0 0 0 0 0 0.0-m -m 2 1 2 -m 12 1 2 -m 13 1 1.414 -m 1 2 2 -m 3 2 2 -m 12 2 1.414 -m 13 2 2 -m 14 2 1.414 -m 2 3 2 -m 4 3 2 -m 13 3 1.414 -m 14 3 2 -m 15 3 1.414 -m 3 4 2 -m 5 4 2 -m 14 4 1.414 -m 15 4 2 -m 16 4 1.414 -m 4 5 2 -m 6 5 2 -m 15 5 1.414 -m 16 5 2 -m 17 5 1.414 -m 5 6 2 -m 7 6 2 -m 16 6 1.414 -m 17 6 2 -m 18 6 1.414 -m 6 7 2 -m 8 7 2 -m 17 7 1.414 -m 18 7 2 -m 19 7 1.414 -m 7 8 2 -m 9 8 2 -m 18 8 1.414 -m 19 8 2 -m 20 8 1.414 -m 8 9 2 -m 10 9 2 -m 19 9 1.414 -m 20 9 2 -m 21 9 1.414 -m 9 10 2 -m 11 10 2 -m 20 10 1.414 -m 21 10 2 -m 22 10 1.414 -m 10 11 2 -m 21 11 1.414 -m 22 11 2 -m 1 12 2 -m 2 12 1.414 -m 13 12 2 -m 23 12 2 -m 24 12 1.414 -m 1 13 1.414 -m 2 13 2 -m 3 13 1.414 -m 12 13 2 -m 14 13 2 -m 23 13 1.414 -m 24 13 2 -m 25 13 1.414 -m 2 14 1.414 -m 3 14 2 -m 4 14 1.414 -m 13 14 2 -m 15 14 2 -m 24 14 1.414 -m 25 14 2 -m 26 14 1.414 -m 3 15 1.414 -m 4 15 2 -m 5 15 1.414 -m 14 15 2 -m 16 15 2 -m 25 15 1.414 -m 26 15 2 -m 27 15 1.414 -m 4 16 1.414 -m 5 16 2 -m 6 16 1.414 -m 15 16 2 -m 17 16 2 -m 26 16 1.414 -m 27 16 2 -m 28 16 1.414 -m 5 17 1.414 -m 6 17 2 -m 7 17 1.414 -m 16 17 2 -m 18 17 2 -m 27 17 1.414 -m 28 17 2 -m 29 17 1.414 -m 6 18 1.414 -m 7 18 2 -m 8 18 1.414 -m 17 18 2 -m 19 18 2 -m 28 18 1.414 -m 29 18 2 -m 30 18 1.414 -m 7 19 1.414 -m 8 19 2 -m 9 19 1.414 -m 18 19 2 -m 20 19 2 -m 29 19 1.414 -m 30 19 2 -m 31 19 1.414 -m 8 20 1.414 -m 9 20 2 -m 10 20 1.414 -m 19 20 2 -m 21 20 2 -m 30 20 1.414 -m 31 20 2 -m 32 20 1.414 -m 9 21 1.414 -m 10 21 2 -m 11 21 1.414 -m 20 21 2 -m 22 21 2 -m 31 21 1.414 -m 32 21 2 -m 33 21 1.414 -m 10 22 1.414 -m 11 22 2 -m 21 22 2 -m 32 22 1.414 -m 33 22 2 -m 12 23 2 -m 13 23 1.414 -m 24 23 2 -m 34 23 2 -m 35 23 1.414 -m 12 24 1.414 -m 13 24 2 -m 14 24 1.414 -m 23 24 2 -m 25 24 2 -m 34 24 1.414 -m 35 24 2 -m 36 24 1.414 -m 13 25 1.414 -m 14 25 2 -m 15 25 1.414 -m 24 25 2 -m 26 25 2 -m 35 25 1.414 -m 36 25 2 -m 37 25 1.414 -m 14 26 1.414 -m 15 26 2 -m 16 26 1.414 -m 25 26 2 -m 27 26 2 -m 36 26 1.414 -m 37 26 2 -m 38 26 1.414 -m 15 27 1.414 -m 16 27 2 -m 17 27 1.414 -m 26 27 2 -m 28 27 2 -m 37 27 1.414 -m 38 27 2 -m 39 27 1.414 -m 16 28 1.414 -m 17 28 2 -m 18 28 1.414 -m 27 28 2 -m 29 28 2 -m 38 28 1.414 -m 39 28 2 -m 40 28 1.414 -m 17 29 1.414 -m 18 29 2 -m 19 29 1.414 -m 28 29 2 -m 30 29 2 -m 39 29 1.414 -m 40 29 2 -m 41 29 1.414 -m 18 30 1.414 -m 19 30 2 -m 20 30 1.414 -m 29 30 2 -m 31 30 2 -m 40 30 1.414 -m 41 30 2 -m 42 30 1.414 -m 19 31 1.414 -m 20 31 2 -m 21 31 1.414 -m 30 31 2 -m 32 31 2 -m 41 31 1.414 -m 42 31 2 -m 43 31 1.414 -m 20 32 1.414 -m 21 32 2 -m 22 32 1.414 -m 31 32 2 -m 33 32 2 -m 42 32 1.414 -m 43 32 2 -m 44 32 1.414 -m 21 33 1.414 -m 22 33 2 -m 32 33 2 -m 43 33 1.414 -m 44 33 2 -m 23 34 2 -m 24 34 1.414 -m 35 34 2 -m 45 34 2 -m 46 34 1.414 -m 23 35 1.414 -m 24 35 2 -m 25 35 1.414 -m 34 35 2 -m 36 35 2 -m 45 35 1.414 -m 46 35 2 -m 47 35 1.414 -m 24 36 1.414 -m 25 36 2 -m 26 36 1.414 -m 35 36 2 -m 37 36 2 -m 46 36 1.414 -m 47 36 2 -m 48 36 1.414 -m 25 37 1.414 -m 26 37 2 -m 27 37 1.414 -m 36 37 2 -m 38 37 2 -m 47 37 1.414 -m 48 37 2 -m 49 37 1.414 -m 26 38 1.414 -m 27 38 2 -m 28 38 1.414 -m 37 38 2 -m 39 38 2 -m 48 38 1.414 -m 49 38 2 -m 50 38 1.414 -m 27 39 1.414 -m 28 39 2 -m 29 39 1.414 -m 38 39 2 -m 40 39 2 -m 49 39 1.414 -m 50 39 2 -m 51 39 1.414 -m 28 40 1.414 -m 29 40 2 -m 30 40 1.414 -m 39 40 2 -m 41 40 2 -m 50 40 1.414 -m 51 40 2 -m 52 40 1.414 -m 29 41 1.414 -m 30 41 2 -m 31 41 1.414 -m 40 41 2 -m 42 41 2 -m 51 41 1.414 -m 52 41 2 -m 53 41 1.414 -m 30 42 1.414 -m 31 42 2 -m 32 42 1.414 -m 41 42 2 -m 43 42 2 -m 52 42 1.414 -m 53 42 2 -m 54 42 1.414 -m 31 43 1.414 -m 32 43 2 -m 33 43 1.414 -m 42 43 2 -m 44 43 2 -m 53 43 1.414 -m 54 43 2 -m 55 43 1.414 -m 32 44 1.414 -m 33 44 2 -m 43 44 2 -m 54 44 1.414 -m 55 44 2 -m 34 45 2 -m 35 45 1.414 -m 46 45 2 -m 56 45 2 -m 57 45 1.414 -m 34 46 1.414 -m 35 46 2 -m 36 46 1.414 -m 45 46 2 -m 47 46 2 -m 56 46 1.414 -m 57 46 2 -m 58 46 1.414 -m 35 47 1.414 -m 36 47 2 -m 37 47 1.414 -m 46 47 2 -m 48 47 2 -m 57 47 1.414 -m 58 47 2 -m 59 47 1.414 -m 36 48 1.414 -m 37 48 2 -m 38 48 1.414 -m 47 48 2 -m 49 48 2 -m 58 48 1.414 -m 59 48 2 -m 60 48 1.414 -m 37 49 1.414 -m 38 49 2 -m 39 49 1.414 -m 48 49 2 -m 50 49 2 -m 59 49 1.414 -m 60 49 2 -m 61 49 1.414 -m 38 50 1.414 -m 39 50 2 -m 40 50 1.414 -m 49 50 2 -m 51 50 2 -m 60 50 1.414 -m 61 50 2 -m 62 50 1.414 -m 39 51 1.414 -m 40 51 2 -m 41 51 1.414 -m 50 51 2 -m 52 51 2 -m 61 51 1.414 -m 62 51 2 -m 63 51 1.414 -m 40 52 1.414 -m 41 52 2 -m 42 52 1.414 -m 51 52 2 -m 53 52 2 -m 62 52 1.414 -m 63 52 2 -m 64 52 1.414 -m 41 53 1.414 -m 42 53 2 -m 43 53 1.414 -m 52 53 2 -m 54 53 2 -m 63 53 1.414 -m 64 53 2 -m 65 53 1.414 -m 42 54 1.414 -m 43 54 2 -m 44 54 1.414 -m 53 54 2 -m 55 54 2 -m 64 54 1.414 -m 65 54 2 -m 66 54 1.414 -m 43 55 1.414 -m 44 55 2 -m 54 55 2 -m 65 55 1.414 -m 66 55 2 -m 45 56 2 -m 46 56 1.414 -m 57 56 2 -m 67 56 2 -m 68 56 1.414 -m 45 57 1.414 -m 46 57 2 -m 47 57 1.414 -m 56 57 2 -m 58 57 2 -m 67 57 1.414 -m 68 57 2 -m 69 57 1.414 -m 46 58 1.414 -m 47 58 2 -m 48 58 1.414 -m 57 58 2 -m 59 58 2 -m 68 58 1.414 -m 69 58 2 -m 70 58 1.414 -m 47 59 1.414 -m 48 59 2 -m 49 59 1.414 -m 58 59 2 -m 60 59 2 -m 69 59 1.414 -m 70 59 2 -m 71 59 1.414 -m 48 60 1.414 -m 49 60 2 -m 50 60 1.414 -m 59 60 2 -m 61 60 2 -m 70 60 1.414 -m 71 60 2 -m 72 60 1.414 -m 49 61 1.414 -m 50 61 2 -m 51 61 1.414 -m 60 61 2 -m 62 61 2 -m 71 61 1.414 -m 72 61 2 -m 73 61 1.414 -m 50 62 1.414 -m 51 62 2 -m 52 62 1.414 -m 61 62 2 -m 63 62 2 -m 72 62 1.414 -m 73 62 2 -m 74 62 1.414 -m 51 63 1.414 -m 52 63 2 -m 53 63 1.414 -m 62 63 2 -m 64 63 2 -m 73 63 1.414 -m 74 63 2 -m 75 63 1.414 -m 52 64 1.414 -m 53 64 2 -m 54 64 1.414 -m 63 64 2 -m 65 64 2 -m 74 64 1.414 -m 75 64 2 -m 76 64 1.414 -m 53 65 1.414 -m 54 65 2 -m 55 65 1.414 -m 64 65 2 -m 66 65 2 -m 75 65 1.414 -m 76 65 2 -m 77 65 1.414 -m 54 66 1.414 -m 55 66 2 -m 65 66 2 -m 76 66 1.414 -m 77 66 2 -m 56 67 2 -m 57 67 1.414 -m 68 67 2 -m 78 67 2 -m 79 67 1.414 -m 56 68 1.414 -m 57 68 2 -m 58 68 1.414 -m 67 68 2 -m 69 68 2 -m 78 68 1.414 -m 79 68 2 -m 80 68 1.414 -m 57 69 1.414 -m 58 69 2 -m 59 69 1.414 -m 68 69 2 -m 70 69 2 -m 79 69 1.414 -m 80 69 2 -m 81 69 1.414 -m 58 70 1.414 -m 59 70 2 -m 60 70 1.414 -m 69 70 2 -m 71 70 2 -m 80 70 1.414 -m 81 70 2 -m 82 70 1.414 -m 59 71 1.414 -m 60 71 2 -m 61 71 1.414 -m 70 71 2 -m 72 71 2 -m 81 71 1.414 -m 82 71 2 -m 83 71 1.414 -m 60 72 1.414 -m 61 72 2 -m 62 72 1.414 -m 71 72 2 -m 73 72 2 -m 82 72 1.414 -m 83 72 2 -m 84 72 1.414 -m 61 73 1.414 -m 62 73 2 -m 63 73 1.414 -m 72 73 2 -m 74 73 2 -m 83 73 1.414 -m 84 73 2 -m 85 73 1.414 -m 62 74 1.414 -m 63 74 2 -m 64 74 1.414 -m 73 74 2 -m 75 74 2 -m 84 74 1.414 -m 85 74 2 -m 86 74 1.414 -m 63 75 1.414 -m 64 75 2 -m 65 75 1.414 -m 74 75 2 -m 76 75 2 -m 85 75 1.414 -m 86 75 2 -m 87 75 1.414 -m 64 76 1.414 -m 65 76 2 -m 66 76 1.414 -m 75 76 2 -m 77 76 2 -m 86 76 1.414 -m 87 76 2 -m 88 76 1.414 -m 65 77 1.414 -m 66 77 2 -m 76 77 2 -m 87 77 1.414 -m 88 77 2 -m 67 78 2 -m 68 78 1.414 -m 79 78 2 -m 89 78 2 -m 90 78 1.414 -m 67 79 1.414 -m 68 79 2 -m 69 79 1.414 -m 78 79 2 -m 80 79 2 -m 89 79 1.414 -m 90 79 2 -m 91 79 1.414 -m 68 80 1.414 -m 69 80 2 -m 70 80 1.414 -m 79 80 2 -m 81 80 2 -m 90 80 1.414 -m 91 80 2 -m 92 80 1.414 -m 69 81 1.414 -m 70 81 2 -m 71 81 1.414 -m 80 81 2 -m 82 81 2 -m 91 81 1.414 -m 92 81 2 -m 93 81 1.414 -m 70 82 1.414 -m 71 82 2 -m 72 82 1.414 -m 81 82 2 -m 83 82 2 -m 92 82 1.414 -m 93 82 2 -m 94 82 1.414 -m 71 83 1.414 -m 72 83 2 -m 73 83 1.414 -m 82 83 2 -m 84 83 2 -m 93 83 1.414 -m 94 83 2 -m 95 83 1.414 -m 72 84 1.414 -m 73 84 2 -m 74 84 1.414 -m 83 84 2 -m 85 84 2 -m 94 84 1.414 -m 95 84 2 -m 96 84 1.414 -m 73 85 1.414 -m 74 85 2 -m 75 85 1.414 -m 84 85 2 -m 86 85 2 -m 95 85 1.414 -m 96 85 2 -m 97 85 1.414 -m 74 86 1.414 -m 75 86 2 -m 76 86 1.414 -m 85 86 2 -m 87 86 2 -m 96 86 1.414 -m 97 86 2 -m 98 86 1.414 -m 75 87 1.414 -m 76 87 2 -m 77 87 1.414 -m 86 87 2 -m 88 87 2 -m 97 87 1.414 -m 98 87 2 -m 99 87 1.414 -m 76 88 1.414 -m 77 88 2 -m 87 88 2 -m 98 88 1.414 -m 99 88 2 -m 78 89 2 -m 79 89 1.414 -m 90 89 2 -m 100 89 2 -m 101 89 1.414 -m 78 90 1.414 -m 79 90 2 -m 80 90 1.414 -m 89 90 2 -m 91 90 2 -m 100 90 1.414 -m 101 90 2 -m 102 90 1.414 -m 79 91 1.414 -m 80 91 2 -m 81 91 1.414 -m 90 91 2 -m 92 91 2 -m 101 91 1.414 -m 102 91 2 -m 103 91 1.414 -m 80 92 1.414 -m 81 92 2 -m 82 92 1.414 -m 91 92 2 -m 93 92 2 -m 102 92 1.414 -m 103 92 2 -m 104 92 1.414 -m 81 93 1.414 -m 82 93 2 -m 83 93 1.414 -m 92 93 2 -m 94 93 2 -m 103 93 1.414 -m 104 93 2 -m 105 93 1.414 -m 82 94 1.414 -m 83 94 2 -m 84 94 1.414 -m 93 94 2 -m 95 94 2 -m 104 94 1.414 -m 105 94 2 -m 106 94 1.414 -m 83 95 1.414 -m 84 95 2 -m 85 95 1.414 -m 94 95 2 -m 96 95 2 -m 105 95 1.414 -m 106 95 2 -m 107 95 1.414 -m 84 96 1.414 -m 85 96 2 -m 86 96 1.414 -m 95 96 2 -m 97 96 2 -m 106 96 1.414 -m 107 96 2 -m 108 96 1.414 -m 85 97 1.414 -m 86 97 2 -m 87 97 1.414 -m 96 97 2 -m 98 97 2 -m 107 97 1.414 -m 108 97 2 -m 109 97 1.414 -m 86 98 1.414 -m 87 98 2 -m 88 98 1.414 -m 97 98 2 -m 99 98 2 -m 108 98 1.414 -m 109 98 2 -m 110 98 1.414 -m 87 99 1.414 -m 88 99 2 -m 98 99 2 -m 109 99 1.414 -m 110 99 2 -m 89 100 2 -m 90 100 1.414 -m 101 100 2 -m 111 100 2 -m 112 100 1.414 -m 89 101 1.414 -m 90 101 2 -m 91 101 1.414 -m 100 101 2 -m 102 101 2 -m 111 101 1.414 -m 112 101 2 -m 113 101 1.414 -m 90 102 1.414 -m 91 102 2 -m 92 102 1.414 -m 101 102 2 -m 103 102 2 -m 112 102 1.414 -m 113 102 2 -m 114 102 1.414 -m 91 103 1.414 -m 92 103 2 -m 93 103 1.414 -m 102 103 2 -m 104 103 2 -m 113 103 1.414 -m 114 103 2 -m 115 103 1.414 -m 92 104 1.414 -m 93 104 2 -m 94 104 1.414 -m 103 104 2 -m 105 104 2 -m 114 104 1.414 -m 115 104 2 -m 116 104 1.414 -m 93 105 1.414 -m 94 105 2 -m 95 105 1.414 -m 104 105 2 -m 106 105 2 -m 115 105 1.414 -m 116 105 2 -m 117 105 1.414 -m 94 106 1.414 -m 95 106 2 -m 96 106 1.414 -m 105 106 2 -m 107 106 2 -m 116 106 1.414 -m 117 106 2 -m 118 106 1.414 -m 95 107 1.414 -m 96 107 2 -m 97 107 1.414 -m 106 107 2 -m 108 107 2 -m 117 107 1.414 -m 118 107 2 -m 119 107 1.414 -m 96 108 1.414 -m 97 108 2 -m 98 108 1.414 -m 107 108 2 -m 109 108 2 -m 118 108 1.414 -m 119 108 2 -m 120 108 1.414 -m 97 109 1.414 -m 98 109 2 -m 99 109 1.414 -m 108 109 2 -m 110 109 2 -m 119 109 1.414 -m 120 109 2 -m 121 109 1.414 -m 98 110 1.414 -m 99 110 2 -m 109 110 2 -m 120 110 1.414 -m 121 110 2 -m 100 111 2 -m 101 111 1.414 -m 112 111 2 -m 122 111 2 -m 123 111 1.414 -m 100 112 1.414 -m 101 112 2 -m 102 112 1.414 -m 111 112 2 -m 113 112 2 -m 122 112 1.414 -m 123 112 2 -m 124 112 1.414 -m 101 113 1.414 -m 102 113 2 -m 103 113 1.414 -m 112 113 2 -m 114 113 2 -m 123 113 1.414 -m 124 113 2 -m 125 113 1.414 -m 102 114 1.414 -m 103 114 2 -m 104 114 1.414 -m 113 114 2 -m 115 114 2 -m 124 114 1.414 -m 125 114 2 -m 126 114 1.414 -m 103 115 1.414 -m 104 115 2 -m 105 115 1.414 -m 114 115 2 -m 116 115 2 -m 125 115 1.414 -m 126 115 2 -m 127 115 1.414 -m 104 116 1.414 -m 105 116 2 -m 106 116 1.414 -m 115 116 2 -m 117 116 2 -m 126 116 1.414 -m 127 116 2 -m 128 116 1.414 -m 105 117 1.414 -m 106 117 2 -m 107 117 1.414 -m 116 117 2 -m 118 117 2 -m 127 117 1.414 -m 128 117 2 -m 129 117 1.414 -m 106 118 1.414 -m 107 118 2 -m 108 118 1.414 -m 117 118 2 -m 119 118 2 -m 128 118 1.414 -m 129 118 2 -m 130 118 1.414 -m 107 119 1.414 -m 108 119 2 -m 109 119 1.414 -m 118 119 2 -m 120 119 2 -m 129 119 1.414 -m 130 119 2 -m 131 119 1.414 -m 108 120 1.414 -m 109 120 2 -m 110 120 1.414 -m 119 120 2 -m 121 120 2 -m 130 120 1.414 -m 131 120 2 -m 132 120 1.414 -m 109 121 1.414 -m 110 121 2 -m 120 121 2 -m 131 121 1.414 -m 132 121 2 -m 111 122 2 -m 112 122 1.414 -m 123 122 2 -m 133 122 2 -m 134 122 1.414 -m 111 123 1.414 -m 112 123 2 -m 113 123 1.414 -m 122 123 2 -m 124 123 2 -m 133 123 1.414 -m 134 123 2 -m 135 123 1.414 -m 112 124 1.414 -m 113 124 2 -m 114 124 1.414 -m 123 124 2 -m 125 124 2 -m 134 124 1.414 -m 135 124 2 -m 136 124 1.414 -m 113 125 1.414 -m 114 125 2 -m 115 125 1.414 -m 124 125 2 -m 126 125 2 -m 135 125 1.414 -m 136 125 2 -m 137 125 1.414 -m 114 126 1.414 -m 115 126 2 -m 116 126 1.414 -m 125 126 2 -m 127 126 2 -m 136 126 1.414 -m 137 126 2 -m 138 126 1.414 -m 115 127 1.414 -m 116 127 2 -m 117 127 1.414 -m 126 127 2 -m 128 127 2 -m 137 127 1.414 -m 138 127 2 -m 139 127 1.414 -m 116 128 1.414 -m 117 128 2 -m 118 128 1.414 -m 127 128 2 -m 129 128 2 -m 138 128 1.414 -m 139 128 2 -m 140 128 1.414 -m 117 129 1.414 -m 118 129 2 -m 119 129 1.414 -m 128 129 2 -m 130 129 2 -m 139 129 1.414 -m 140 129 2 -m 141 129 1.414 -m 118 130 1.414 -m 119 130 2 -m 120 130 1.414 -m 129 130 2 -m 131 130 2 -m 140 130 1.414 -m 141 130 2 -m 142 130 1.414 -m 119 131 1.414 -m 120 131 2 -m 121 131 1.414 -m 130 131 2 -m 132 131 2 -m 141 131 1.414 -m 142 131 2 -m 143 131 1.414 -m 120 132 1.414 -m 121 132 2 -m 131 132 2 -m 142 132 1.414 -m 143 132 2 -m 122 133 2 -m 123 133 1.414 -m 134 133 2 -m 122 134 1.414 -m 123 134 2 -m 124 134 1.414 -m 133 134 2 -m 135 134 2 -m 123 135 1.414 -m 124 135 2 -m 125 135 1.414 -m 134 135 2 -m 136 135 2 -m 124 136 1.414 -m 125 136 2 -m 126 136 1.414 -m 135 136 2 -m 137 136 2 -m 125 137 1.414 -m 126 137 2 -m 127 137 1.414 -m 136 137 2 -m 138 137 2 -m 126 138 1.414 -m 127 138 2 -m 128 138 1.414 -m 137 138 2 -m 139 138 2 -m 127 139 1.414 -m 128 139 2 -m 129 139 1.414 -m 138 139 2 -m 140 139 2 -m 128 140 1.414 -m 129 140 2 -m 130 140 1.414 -m 139 140 2 -m 141 140 2 -m 129 141 1.414 -m 130 141 2 -m 131 141 1.414 -m 140 141 2 -m 142 141 2 -m 130 142 1.414 -m 131 142 2 -m 132 142 1.414 -m 141 142 2 -m 143 142 2 -m 131 143 1.414 -m 132 143 2 -m 142 143 2 -ej 0.07 89 78 -ej 0.07 100 78 -ej 0.07 111 78 -ej 0.07 122 78 -ej 0.07 133 78 -ej 0.07 90 79 -ej 0.07 101 79 -ej 0.07 112 79 -ej 0.07 123 79 -ej 0.07 134 79 -ej 0.07 91 80 -ej 0.07 102 80 -ej 0.07 113 80 -ej 0.07 124 80 -ej 0.07 135 80 -ej 0.07 92 81 -ej 0.07 103 81 -ej 0.07 114 81 -ej 0.07 125 81 -ej 0.07 136 81 -ej 0.07 93 82 -ej 0.07 104 82 -ej 0.07 115 82 -ej 0.07 126 82 -ej 0.07 137 82 -ej 0.07 94 83 -ej 0.07 105 83 -ej 0.07 116 83 -ej 0.07 127 83 -ej 0.07 138 83 -ej 0.07 95 84 -ej 0.07 106 84 -ej 0.07 117 84 -ej 0.07 128 84 -ej 0.07 139 84 -ej 0.07 96 85 -ej 0.07 107 85 -ej 0.07 118 85 -ej 0.07 129 85 -ej 0.07 140 85 -ej 0.07 97 86 -ej 0.07 108 86 -ej 0.07 119 86 -ej 0.07 130 86 -ej 0.07 141 86 -ej 0.07 98 87 -ej 0.07 109 87 -ej 0.07 120 87 -ej 0.07 131 87 -ej 0.07 142 87 -ej 0.07 99 88 -ej 0.07 110 88 -ej 0.07 121 88 -ej 0.07 132 88 -ej 0.07 143 88 -seeds 21495 73117 58408 -T

Simulations: lattice with admixture between corner populations
./ms 300 1 -t 40 -s 1 -I 143 0 0 0 0 0 0 0 0 0 0 0 0 10 0 10 0 10 0 10 0 10 0 0 0 0 0 0 0 0 0 0 0 0 0 10 0 10 0 10 0 10 0 10 0 0 0 0 0 0 0 0 0 0 0 0 0 10 0 10 0 10 0 10 0 10 0 0 0 0 0 0 0 0 0 0 0 0 0 10 0 10 0 10 0 10 0 10 0 0 0 0 0 0 0 0 0 0 0 0 0 10 0 10 0 10 0 10 0 10 0 0 0 0 0 0 0 0 0 0 0 0 0 10 0 10 0 10 0 10 0 10 0 0 0 0 0 0 0 0 0 0 0 0 0.0-m -m 2 1 2 -m 12 1 2 -m 13 1 1.414 -m 1 2 2 -m 3 2 2 -m 12 2 1.414 -m 13 2 2 -m 14 2 1.414 -m 2 3 2 -m 4 3 2 -m 13 3 1.414 -m 14 3 2 -m 15 3 1.414 -m 3 4 2 -m 5 4 2 -m 14 4 1.414 -m 15 4 2 -m 16 4 1.414 -m 4 5 2 -m 6 5 2 -m 15 5 1.414 -m 16 5 2 -m 17 5 1.414 -m 5 6 2 -m 7 6 2 -m 16 6 1.414 -m 17 6 2 -m 18 6 1.414 -m 6 7 2 -m 8 7 2 -m 17 7 1.414 -m 18 7 2 -m 19 7 1.414 -m 7 8 2 -m 9 8 2 -m 18 8 1.414 -m 19 8 2 -m 20 8 1.414 -m 8 9 2 -m 10 9 2 -m 19 9 1.414 -m 20 9 2 -m 21 9 1.414 -m 9 10 2 -m 11 10 2 -m 20 10 1.414 -m 21 10 2 -m 22 10 1.414 -m 10 11 2 -m 21 11 1.414 -m 22 11 2 -m 1 12 2 -m 2 12 1.414 -m 13 12 2 -m 23 12 2 -m 24 12 1.414 -m 1 13 1.414 -m 2 13 2 -m 3 13 1.414 -m 12 13 2 -m 14 13 2 -m 23 13 1.414 -m 24 13 2 -m 25 13 1.414 -m 2 14 1.414 -m 3 14 2 -m 4 14 1.414 -m 13 14 2 -m 15 14 2 -m 24 14 1.414 -m 25 14 2 -m 26 14 1.414 -m 3 15 1.414 -m 4 15 2 -m 5 15 1.414 -m 14 15 2 -m 16 15 2 -m 25 15 1.414 -m 26 15 2 -m 27 15 1.414 -m 4 16 1.414 -m 5 16 2 -m 6 16 1.414 -m 15 16 2 -m 17 16 2 -m 26 16 1.414 -m 27 16 2 -m 28 16 1.414 -m 5 17 1.414 -m 6 17 2 -m 7 17 1.414 -m 16 17 2 -m 18 17 2 -m 27 17 1.414 -m 28 17 2 -m 29 17 1.414 -m 6 18 1.414 -m 7 18 2 -m 8 18 1.414 -m 17 18 2 -m 19 18 2 -m 28 18 1.414 -m 29 18 2 -m 30 18 1.414 -m 7 19 1.414 -m 8 19 2 -m 9 19 1.414 -m 18 19 2 -m 20 19 2 -m 29 19 1.414 -m 30 19 2 -m 31 19 1.414 -m 8 20 1.414 -m 9 20 2 -m 10 20 1.414 -m 19 20 2 -m 21 20 2 -m 30 20 1.414 -m 31 20 2 -m 32 20 1.414 -m 9 21 1.414 -m 10 21 2 -m 11 21 1.414 -m 20 21 2 -m 22 21 2 -m 31 21 1.414 -m 32 21 2 -m 33 21 1.414 -m 10 22 1.414 -m 11 22 2 -m 21 22 2 -m 32 22 1.414 -m 33 22 2 -m 12 23 2 -m 13 23 1.414 -m 24 23 2 -m 34 23 2 -m 35 23 1.414 -m 12 24 1.414 -m 13 24 2 -m 14 24 1.414 -m 23 24 2 -m 25 24 2 -m 34 24 1.414 -m 35 24 2 -m 36 24 1.414 -m 13 25 1.414 -m 14 25 2 -m 15 25 1.414 -m 24 25 2 -m 26 25 2 -m 35 25 1.414 -m 36 25 2 -m 37 25 1.414 -m 14 26 1.414 -m 15 26 2 -m 16 26 1.414 -m 25 26 2 -m 27 26 2 -m 36 26 1.414 -m 37 26 2 -m 38 26 1.414 -m 15 27 1.414 -m 16 27 2 -m 17 27 1.414 -m 26 27 2 -m 28 27 2 -m 37 27 1.414 -m 38 27 2 -m 39 27 1.414 -m 16 28 1.414 -m 17 28 2 -m 18 28 1.414 -m 27 28 2 -m 29 28 2 -m 38 28 1.414 -m 39 28 2 -m 40 28 1.414 -m 17 29 1.414 -m 18 29 2 -m 19 29 1.414 -m 28 29 2 -m 30 29 2 -m 39 29 1.414 -m 40 29 2 -m 41 29 1.414 -m 18 30 1.414 -m 19 30 2 -m 20 30 1.414 -m 29 30 2 -m 31 30 2 -m 40 30 1.414 -m 41 30 2 -m 42 30 1.414 -m 19 31 1.414 -m 20 31 2 -m 21 31 1.414 -m 30 31 2 -m 32 31 2 -m 41 31 1.414 -m 42 31 2 -m 43 31 1.414 -m 20 32 1.414 -m 21 32 2 -m 22 32 1.414 -m 31 32 2 -m 33 32 2 -m 42 32 1.414 -m 43 32 2 -m 44 32 1.414 -m 21 33 1.414 -m 22 33 2 -m 32 33 2 -m 43 33 1.414 -m 44 33 2 -m 23 34 2 -m 24 34 1.414 -m 35 34 2 -m 45 34 2 -m 46 34 1.414 -m 23 35 1.414 -m 24 35 2 -m 25 35 1.414 -m 34 35 2 -m 36 35 2 -m 45 35 1.414 -m 46 35 2 -m 47 35 1.414 -m 24 36 1.414 -m 25 36 2 -m 26 36 1.414 -m 35 36 2 -m 37 36 2 -m 46 36 1.414 -m 47 36 2 -m 48 36 1.414 -m 25 37 1.414 -m 26 37 2 -m 27 37 1.414 -m 36 37 2 -m 38 37 2 -m 47 37 1.414 -m 48 37 2 -m 49 37 1.414 -m 26 38 1.414 -m 27 38 2 -m 28 38 1.414 -m 37 38 2 -m 39 38 2 -m 48 38 1.414 -m 49 38 2 -m 50 38 1.414 -m 27 39 1.414 -m 28 39 2 -m 29 39 1.414 -m 38 39 2 -m 40 39 2 -m 49 39 1.414 -m 50 39 2 -m 51 39 1.414 -m 28 40 1.414 -m 29 40 2 -m 30 40 1.414 -m 39 40 2 -m 41 40 2 -m 50 40 1.414 -m 51 40 2 -m 52 40 1.414 -m 29 41 1.414 -m 30 41 2 -m 31 41 1.414 -m 40 41 2 -m 42 41 2 -m 51 41 1.414 -m 52 41 2 -m 53 41 1.414 -m 30 42 1.414 -m 31 42 2 -m 32 42 1.414 -m 41 42 2 -m 43 42 2 -m 52 42 1.414 -m 53 42 2 -m 54 42 1.414 -m 31 43 1.414 -m 32 43 2 -m 33 43 1.414 -m 42 43 2 -m 44 43 2 -m 53 43 1.414 -m 54 43 2 -m 55 43 1.414 -m 32 44 1.414 -m 33 44 2 -m 43 44 2 -m 54 44 1.414 -m 55 44 2 -m 34 45 2 -m 35 45 1.414 -m 46 45 2 -m 56 45 2 -m 57 45 1.414 -m 34 46 1.414 -m 35 46 2 -m 36 46 1.414 -m 45 46 2 -m 47 46 2 -m 56 46 1.414 -m 57 46 2 -m 58 46 1.414 -m 35 47 1.414 -m 36 47 2 -m 37 47 1.414 -m 46 47 2 -m 48 47 2 -m 57 47 1.414 -m 58 47 2 -m 59 47 1.414 -m 36 48 1.414 -m 37 48 2 -m 38 48 1.414 -m 47 48 2 -m 49 48 2 -m 58 48 1.414 -m 59 48 2 -m 60 48 1.414 -m 37 49 1.414 -m 38 49 2 -m 39 49 1.414 -m 48 49 2 -m 50 49 2 -m 59 49 1.414 -m 60 49 2 -m 61 49 1.414 -m 38 50 1.414 -m 39 50 2 -m 40 50 1.414 -m 49 50 2 -m 51 50 2 -m 60 50 1.414 -m 61 50 2 -m 62 50 1.414 -m 39 51 1.414 -m 40 51 2 -m 41 51 1.414 -m 50 51 2 -m 52 51 2 -m 61 51 1.414 -m 62 51 2 -m 63 51 1.414 -m 40 52 1.414 -m 41 52 2 -m 42 52 1.414 -m 51 52 2 -m 53 52 2 -m 62 52 1.414 -m 63 52 2 -m 64 52 1.414 -m 41 53 1.414 -m 42 53 2 -m 43 53 1.414 -m 52 53 2 -m 54 53 2 -m 63 53 1.414 -m 64 53 2 -m 65 53 1.414 -m 42 54 1.414 -m 43 54 2 -m 44 54 1.414 -m 53 54 2 -m 55 54 2 -m 64 54 1.414 -m 65 54 2 -m 66 54 1.414 -m 43 55 1.414 -m 44 55 2 -m 54 55 2 -m 65 55 1.414 -m 66 55 2 -m 45 56 2 -m 46 56 1.414 -m 57 56 2 -m 67 56 2 -m 68 56 1.414 -m 45 57 1.414 -m 46 57 2 -m 47 57 1.414 -m 56 57 2 -m 58 57 2 -m 67 57 1.414 -m 68 57 2 -m 69 57 1.414 -m 46 58 1.414 -m 47 58 2 -m 48 58 1.414 -m 57 58 2 -m 59 58 2 -m 68 58 1.414 -m 69 58 2 -m 70 58 1.414 -m 47 59 1.414 -m 48 59 2 -m 49 59 1.414 -m 58 59 2 -m 60 59 2 -m 69 59 1.414 -m 70 59 2 -m 71 59 1.414 -m 48 60 1.414 -m 49 60 2 -m 50 60 1.414 -m 59 60 2 -m 61 60 2 -m 70 60 1.414 -m 71 60 2 -m 72 60 1.414 -m 49 61 1.414 -m 50 61 2 -m 51 61 1.414 -m 60 61 2 -m 62 61 2 -m 71 61 1.414 -m 72 61 2 -m 73 61 1.414 -m 50 62 1.414 -m 51 62 2 -m 52 62 1.414 -m 61 62 2 -m 63 62 2 -m 72 62 1.414 -m 73 62 2 -m 74 62 1.414 -m 51 63 1.414 -m 52 63 2 -m 53 63 1.414 -m 62 63 2 -m 64 63 2 -m 73 63 1.414 -m 74 63 2 -m 75 63 1.414 -m 52 64 1.414 -m 53 64 2 -m 54 64 1.414 -m 63 64 2 -m 65 64 2 -m 74 64 1.414 -m 75 64 2 -m 76 64 1.414 -m 53 65 1.414 -m 54 65 2 -m 55 65 1.414 -m 64 65 2 -m 66 65 2 -m 75 65 1.414 -m 76 65 2 -m 77 65 1.414 -m 54 66 1.414 -m 55 66 2 -m 65 66 2 -m 76 66 1.414 -m 77 66 2 -m 56 67 2 -m 57 67 1.414 -m 68 67 2 -m 78 67 2 -m 79 67 1.414 -m 56 68 1.414 -m 57 68 2 -m 58 68 1.414 -m 67 68 2 -m 69 68 2 -m 78 68 1.414 -m 79 68 2 -m 80 68 1.414 -m 57 69 1.414 -m 58 69 2 -m 59 69 1.414 -m 68 69 2 -m 70 69 2 -m 79 69 1.414 -m 80 69 2 -m 81 69 1.414 -m 58 70 1.414 -m 59 70 2 -m 60 70 1.414 -m 69 70 2 -m 71 70 2 -m 80 70 1.414 -m 81 70 2 -m 82 70 1.414 -m 59 71 1.414 -m 60 71 2 -m 61 71 1.414 -m 70 71 2 -m 72 71 2 -m 81 71 1.414 -m 82 71 2 -m 83 71 1.414 -m 60 72 1.414 -m 61 72 2 -m 62 72 1.414 -m 71 72 2 -m 73 72 2 -m 82 72 1.414 -m 83 72 2 -m 84 72 1.414 -m 61 73 1.414 -m 62 73 2 -m 63 73 1.414 -m 72 73 2 -m 74 73 2 -m 83 73 1.414 -m 84 73 2 -m 85 73 1.414 -m 62 74 1.414 -m 63 74 2 -m 64 74 1.414 -m 73 74 2 -m 75 74 2 -m 84 74 1.414 -m 85 74 2 -m 86 74 1.414 -m 63 75 1.414 -m 64 75 2 -m 65 75 1.414 -m 74 75 2 -m 76 75 2 -m 85 75 1.414 -m 86 75 2 -m 87 75 1.414 -m 64 76 1.414 -m 65 76 2 -m 66 76 1.414 -m 75 76 2 -m 77 76 2 -m 86 76 1.414 -m 87 76 2 -m 88 76 1.414 -m 65 77 1.414 -m 66 77 2 -m 76 77 2 -m 87 77 1.414 -m 88 77 2 -m 67 78 2 -m 68 78 1.414 -m 79 78 2 -m 89 78 2 -m 90 78 1.414 -m 67 79 1.414 -m 68 79 2 -m 69 79 1.414 -m 78 79 2 -m 80 79 2 -m 89 79 1.414 -m 90 79 2 -m 91 79 1.414 -m 68 80 1.414 -m 69 80 2 -m 70 80 1.414 -m 79 80 2 -m 81 80 2 -m 90 80 1.414 -m 91 80 2 -m 92 80 1.414 -m 69 81 1.414 -m 70 81 2 -m 71 81 1.414 -m 80 81 2 -m 82 81 2 -m 91 81 1.414 -m 92 81 2 -m 93 81 1.414 -m 70 82 1.414 -m 71 82 2 -m 72 82 1.414 -m 81 82 2 -m 83 82 2 -m 92 82 1.414 -m 93 82 2 -m 94 82 1.414 -m 71 83 1.414 -m 72 83 2 -m 73 83 1.414 -m 82 83 2 -m 84 83 2 -m 93 83 1.414 -m 94 83 2 -m 95 83 1.414 -m 72 84 1.414 -m 73 84 2 -m 74 84 1.414 -m 83 84 2 -m 85 84 2 -m 94 84 1.414 -m 95 84 2 -m 96 84 1.414 -m 73 85 1.414 -m 74 85 2 -m 75 85 1.414 -m 84 85 2 -m 86 85 2 -m 95 85 1.414 -m 96 85 2 -m 97 85 1.414 -m 74 86 1.414 -m 75 86 2 -m 76 86 1.414 -m 85 86 2 -m 87 86 2 -m 96 86 1.414 -m 97 86 2 -m 98 86 1.414 -m 75 87 1.414 -m 76 87 2 -m 77 87 1.414 -m 86 87 2 -m 88 87 2 -m 97 87 1.414 -m 98 87 2 -m 99 87 1.414 -m 76 88 1.414 -m 77 88 2 -m 87 88 2 -m 98 88 1.414 -m 99 88 2 -m 78 89 2 -m 79 89 1.414 -m 90 89 2 -m 100 89 2 -m 101 89 1.414 -m 78 90 1.414 -m 79 90 2 -m 80 90 1.414 -m 89 90 2 -m 91 90 2 -m 100 90 1.414 -m 101 90 2 -m 102 90 1.414 -m 79 91 1.414 -m 80 91 2 -m 81 91 1.414 -m 90 91 2 -m 92 91 2 -m 101 91 1.414 -m 102 91 2 -m 103 91 1.414 -m 80 92 1.414 -m 81 92 2 -m 82 92 1.414 -m 91 92 2 -m 93 92 2 -m 102 92 1.414 -m 103 92 2 -m 104 92 1.414 -m 81 93 1.414 -m 82 93 2 -m 83 93 1.414 -m 92 93 2 -m 94 93 2 -m 103 93 1.414 -m 104 93 2 -m 105 93 1.414 -m 82 94 1.414 -m 83 94 2 -m 84 94 1.414 -m 93 94 2 -m 95 94 2 -m 104 94 1.414 -m 105 94 2 -m 106 94 1.414 -m 83 95 1.414 -m 84 95 2 -m 85 95 1.414 -m 94 95 2 -m 96 95 2 -m 105 95 1.414 -m 106 95 2 -m 107 95 1.414 -m 84 96 1.414 -m 85 96 2 -m 86 96 1.414 -m 95 96 2 -m 97 96 2 -m 106 96 1.414 -m 107 96 2 -m 108 96 1.414 -m 85 97 1.414 -m 86 97 2 -m 87 97 1.414 -m 96 97 2 -m 98 97 2 -m 107 97 1.414 -m 108 97 2 -m 109 97 1.414 -m 86 98 1.414 -m 87 98 2 -m 88 98 1.414 -m 97 98 2 -m 99 98 2 -m 108 98 1.414 -m 109 98 2 -m 110 98 1.414 -m 87 99 1.414 -m 88 99 2 -m 98 99 2 -m 109 99 1.414 -m 110 99 2 -m 89 100 2 -m 90 100 1.414 -m 101 100 2 -m 111 100 2 -m 112 100 1.414 -m 89 101 1.414 -m 90 101 2 -m 91 101 1.414 -m 100 101 2 -m 102 101 2 -m 111 101 1.414 -m 112 101 2 -m 113 101 1.414 -m 90 102 1.414 -m 91 102 2 -m 92 102 1.414 -m 101 102 2 -m 103 102 2 -m 112 102 1.414 -m 113 102 2 -m 114 102 1.414 -m 91 103 1.414 -m 92 103 2 -m 93 103 1.414 -m 102 103 2 -m 104 103 2 -m 113 103 1.414 -m 114 103 2 -m 115 103 1.414 -m 92 104 1.414 -m 93 104 2 -m 94 104 1.414 -m 103 104 2 -m 105 104 2 -m 114 104 1.414 -m 115 104 2 -m 116 104 1.414 -m 93 105 1.414 -m 94 105 2 -m 95 105 1.414 -m 104 105 2 -m 106 105 2 -m 115 105 1.414 -m 116 105 2 -m 117 105 1.414 -m 94 106 1.414 -m 95 106 2 -m 96 106 1.414 -m 105 106 2 -m 107 106 2 -m 116 106 1.414 -m 117 106 2 -m 118 106 1.414 -m 95 107 1.414 -m 96 107 2 -m 97 107 1.414 -m 106 107 2 -m 108 107 2 -m 117 107 1.414 -m 118 107 2 -m 119 107 1.414 -m 96 108 1.414 -m 97 108 2 -m 98 108 1.414 -m 107 108 2 -m 109 108 2 -m 118 108 1.414 -m 119 108 2 -m 120 108 1.414 -m 97 109 1.414 -m 98 109 2 -m 99 109 1.414 -m 108 109 2 -m 110 109 2 -m 119 109 1.414 -m 120 109 2 -m 121 109 1.414 -m 98 110 1.414 -m 99 110 2 -m 109 110 2 -m 120 110 1.414 -m 121 110 2 -m 100 111 2 -m 101 111 1.414 -m 112 111 2 -m 122 111 2 -m 123 111 1.414 -m 100 112 1.414 -m 101 112 2 -m 102 112 1.414 -m 111 112 2 -m 113 112 2 -m 122 112 1.414 -m 123 112 2 -m 124 112 1.414 -m 101 113 1.414 -m 102 113 2 -m 103 113 1.414 -m 112 113 2 -m 114 113 2 -m 123 113 1.414 -m 124 113 2 -m 125 113 1.414 -m 102 114 1.414 -m 103 114 2 -m 104 114 1.414 -m 113 114 2 -m 115 114 2 -m 124 114 1.414 -m 125 114 2 -m 126 114 1.414 -m 103 115 1.414 -m 104 115 2 -m 105 115 1.414 -m 114 115 2 -m 116 115 2 -m 125 115 1.414 -m 126 115 2 -m 127 115 1.414 -m 104 116 1.414 -m 105 116 2 -m 106 116 1.414 -m 115 116 2 -m 117 116 2 -m 126 116 1.414 -m 127 116 2 -m 128 116 1.414 -m 105 117 1.414 -m 106 117 2 -m 107 117 1.414 -m 116 117 2 -m 118 117 2 -m 127 117 1.414 -m 128 117 2 -m 129 117 1.414 -m 106 118 1.414 -m 107 118 2 -m 108 118 1.414 -m 117 118 2 -m 119 118 2 -m 128 118 1.414 -m 129 118 2 -m 130 118 1.414 -m 107 119 1.414 -m 108 119 2 -m 109 119 1.414 -m 118 119 2 -m 120 119 2 -m 129 119 1.414 -m 130 119 2 -m 131 119 1.414 -m 108 120 1.414 -m 109 120 2 -m 110 120 1.414 -m 119 120 2 -m 121 120 2 -m 130 120 1.414 -m 131 120 2 -m 132 120 1.414 -m 109 121 1.414 -m 110 121 2 -m 120 121 2 -m 131 121 1.414 -m 132 121 2 -m 111 122 2 -m 112 122 1.414 -m 123 122 2 -m 133 122 2 -m 134 122 1.414 -m 111 123 1.414 -m 112 123 2 -m 113 123 1.414 -m 122 123 2 -m 124 123 2 -m 133 123 1.414 -m 134 123 2 -m 135 123 1.414 -m 112 124 1.414 -m 113 124 2 -m 114 124 1.414 -m 123 124 2 -m 125 124 2 -m 134 124 1.414 -m 135 124 2 -m 136 124 1.414 -m 113 125 1.414 -m 114 125 2 -m 115 125 1.414 -m 124 125 2 -m 126 125 2 -m 135 125 1.414 -m 136 125 2 -m 137 125 1.414 -m 114 126 1.414 -m 115 126 2 -m 116 126 1.414 -m 125 126 2 -m 127 126 2 -m 136 126 1.414 -m 137 126 2 -m 138 126 1.414 -m 115 127 1.414 -m 116 127 2 -m 117 127 1.414 -m 126 127 2 -m 128 127 2 -m 137 127 1.414 -m 138 127 2 -m 139 127 1.414 -m 116 128 1.414 -m 117 128 2 -m 118 128 1.414 -m 127 128 2 -m 129 128 2 -m 138 128 1.414 -m 139 128 2 -m 140 128 1.414 -m 117 129 1.414 -m 118 129 2 -m 119 129 1.414 -m 128 129 2 -m 130 129 2 -m 139 129 1.414 -m 140 129 2 -m 141 129 1.414 -m 118 130 1.414 -m 119 130 2 -m 120 130 1.414 -m 129 130 2 -m 131 130 2 -m 140 130 1.414 -m 141 130 2 -m 142 130 1.414 -m 119 131 1.414 -m 120 131 2 -m 121 131 1.414 -m 130 131 2 -m 132 131 2 -m 141 131 1.414 -m 142 131 2 -m 143 131 1.414 -m 120 132 1.414 -m 121 132 2 -m 131 132 2 -m 142 132 1.414 -m 143 132 2 -m 122 133 2 -m 123 133 1.414 -m 134 133 2 -m 122 134 1.414 -m 123 134 2 -m 124 134 1.414 -m 133 134 2 -m 135 134 2 -m 123 135 1.414 -m 124 135 2 -m 125 135 1.414 -m 134 135 2 -m 136 135 2 -m 124 136 1.414 -m 125 136 2 -m 126 136 1.414 -m 135 136 2 -m 137 136 2 -m 125 137 1.414 -m 126 137 2 -m 127 137 1.414 -m 136 137 2 -m 138 137 2 -m 126 138 1.414 -m 127 138 2 -m 128 138 1.414 -m 137 138 2 -m 139 138 2 -m 127 139 1.414 -m 128 139 2 -m 129 139 1.414 -m 138 139 2 -m 140 139 2 -m 128 140 1.414 -m 129 140 2 -m 130 140 1.414 -m 139 140 2 -m 141 140 2 -m 129 141 1.414 -m 130 141 2 -m 131 141 1.414 -m 140 141 2 -m 142 141 2 -m 130 142 1.414 -m 131 142 2 -m 132 142 1.414 -m 141 142 2 -m 143 142 2 -m 131 143 1.414 -m 132 143 2 -m 142 143 2 -es 0.01 131 0.5 -ej 0.010001 144 13 -seeds 68104 86428 50060 -T

Simulations: lattice with a barrier and admixture between neighbor populations
./ms 300 1 -t 40 -s 1 -I 143 0 0 0 0 0 0 0 0 0 0 0 0 10 0 10 0 10 0 10 0 10 0 0 0 0 0 0 0 0 0 0 0 0 0 10 0 10 0 10 0 10 0 10 0 0 0 0 0 0 0 0 0 0 0 0 0 10 0 10 0 10 0 10 0 10 0 0 0 0 0 0 0 0 0 0 0 0 0 10 0 10 0 10 0 10 0 10 0 0 0 0 0 0 0 0 0 0 0 0 0 10 0 10 0 10 0 10 0 10 0 0 0 0 0 0 0 0 0 0 0 0 0 10 0 10 0 10 0 10 0 10 0 0 0 0 0 0 0 0 0 0 0 0 0.0-m -m 2 1 2 -m 12 1 2 -m 13 1 1.414 -m 1 2 2 -m 3 2 2 -m 12 2 1.414 -m 13 2 2 -m 14 2 1.414 -m 2 3 2 -m 4 3 2 -m 13 3 1.414 -m 14 3 2 -m 15 3 1.414 -m 3 4 2 -m 5 4 2 -m 14 4 1.414 -m 15 4 2 -m 16 4 1.414 -m 4 5 2 -m 6 5 2 -m 15 5 1.414 -m 16 5 2 -m 17 5 1.414 -m 5 6 2 -m 7 6 2 -m 16 6 1.414 -m 17 6 2 -m 18 6 1.414 -m 6 7 2 -m 8 7 2 -m 17 7 1.414 -m 18 7 2 -m 19 7 1.414 -m 7 8 2 -m 9 8 2 -m 18 8 1.414 -m 19 8 2 -m 20 8 1.414 -m 8 9 2 -m 10 9 2 -m 19 9 1.414 -m 20 9 2 -m 21 9 1.414 -m 9 10 2 -m 11 10 2 -m 20 10 1.414 -m 21 10 2 -m 22 10 1.414 -m 10 11 2 -m 21 11 1.414 -m 22 11 2 -m 1 12 2 -m 2 12 1.414 -m 13 12 2 -m 23 12 2 -m 24 12 1.414 -m 1 13 1.414 -m 2 13 2 -m 3 13 1.414 -m 12 13 2 -m 14 13 2 -m 23 13 1.414 -m 24 13 2 -m 25 13 1.414 -m 2 14 1.414 -m 3 14 2 -m 4 14 1.414 -m 13 14 2 -m 15 14 2 -m 24 14 1.414 -m 25 14 2 -m 26 14 1.414 -m 3 15 1.414 -m 4 15 2 -m 5 15 1.414 -m 14 15 2 -m 16 15 2 -m 25 15 1.414 -m 26 15 2 -m 27 15 1.414 -m 4 16 1.414 -m 5 16 2 -m 6 16 1.414 -m 15 16 2 -m 17 16 2 -m 26 16 1.414 -m 27 16 2 -m 28 16 1.414 -m 5 17 1.414 -m 6 17 2 -m 7 17 1.414 -m 16 17 2 -m 18 17 2 -m 27 17 1.414 -m 28 17 2 -m 29 17 1.414 -m 6 18 1.414 -m 7 18 2 -m 8 18 1.414 -m 17 18 2 -m 19 18 2 -m 28 18 1.414 -m 29 18 2 -m 30 18 1.414 -m 7 19 1.414 -m 8 19 2 -m 9 19 1.414 -m 18 19 2 -m 20 19 2 -m 29 19 1.414 -m 30 19 2 -m 31 19 1.414 -m 8 20 1.414 -m 9 20 2 -m 10 20 1.414 -m 19 20 2 -m 21 20 2 -m 30 20 1.414 -m 31 20 2 -m 32 20 1.414 -m 9 21 1.414 -m 10 21 2 -m 11 21 1.414 -m 20 21 2 -m 22 21 2 -m 31 21 1.414 -m 32 21 2 -m 33 21 1.414 -m 10 22 1.414 -m 11 22 2 -m 21 22 2 -m 32 22 1.414 -m 33 22 2 -m 12 23 2 -m 13 23 1.414 -m 24 23 2 -m 34 23 2 -m 35 23 1.414 -m 12 24 1.414 -m 13 24 2 -m 14 24 1.414 -m 23 24 2 -m 25 24 2 -m 34 24 1.414 -m 35 24 2 -m 36 24 1.414 -m 13 25 1.414 -m 14 25 2 -m 15 25 1.414 -m 24 25 2 -m 26 25 2 -m 35 25 1.414 -m 36 25 2 -m 37 25 1.414 -m 14 26 1.414 -m 15 26 2 -m 16 26 1.414 -m 25 26 2 -m 27 26 2 -m 36 26 1.414 -m 37 26 2 -m 38 26 1.414 -m 15 27 1.414 -m 16 27 2 -m 17 27 1.414 -m 26 27 2 -m 28 27 2 -m 37 27 1.414 -m 38 27 2 -m 39 27 1.414 -m 16 28 1.414 -m 17 28 2 -m 18 28 1.414 -m 27 28 2 -m 29 28 2 -m 38 28 1.414 -m 39 28 2 -m 40 28 1.414 -m 17 29 1.414 -m 18 29 2 -m 19 29 1.414 -m 28 29 2 -m 30 29 2 -m 39 29 1.414 -m 40 29 2 -m 41 29 1.414 -m 18 30 1.414 -m 19 30 2 -m 20 30 1.414 -m 29 30 2 -m 31 30 2 -m 40 30 1.414 -m 41 30 2 -m 42 30 1.414 -m 19 31 1.414 -m 20 31 2 -m 21 31 1.414 -m 30 31 2 -m 32 31 2 -m 41 31 1.414 -m 42 31 2 -m 43 31 1.414 -m 20 32 1.414 -m 21 32 2 -m 22 32 1.414 -m 31 32 2 -m 33 32 2 -m 42 32 1.414 -m 43 32 2 -m 44 32 1.414 -m 21 33 1.414 -m 22 33 2 -m 32 33 2 -m 43 33 1.414 -m 44 33 2 -m 23 34 2 -m 24 34 1.414 -m 35 34 2 -m 45 34 2 -m 46 34 1.414 -m 23 35 1.414 -m 24 35 2 -m 25 35 1.414 -m 34 35 2 -m 36 35 2 -m 45 35 1.414 -m 46 35 2 -m 47 35 1.414 -m 24 36 1.414 -m 25 36 2 -m 26 36 1.414 -m 35 36 2 -m 37 36 2 -m 46 36 1.414 -m 47 36 2 -m 48 36 1.414 -m 25 37 1.414 -m 26 37 2 -m 27 37 1.414 -m 36 37 2 -m 38 37 2 -m 47 37 1.414 -m 48 37 2 -m 49 37 1.414 -m 26 38 1.414 -m 27 38 2 -m 28 38 1.414 -m 37 38 2 -m 39 38 2 -m 48 38 1.414 -m 49 38 2 -m 50 38 1.414 -m 27 39 1.414 -m 28 39 2 -m 29 39 1.414 -m 38 39 2 -m 40 39 2 -m 49 39 1.414 -m 50 39 2 -m 51 39 1.414 -m 28 40 1.414 -m 29 40 2 -m 30 40 1.414 -m 39 40 2 -m 41 40 2 -m 50 40 1.414 -m 51 40 2 -m 52 40 1.414 -m 29 41 1.414 -m 30 41 2 -m 31 41 1.414 -m 40 41 2 -m 42 41 2 -m 51 41 1.414 -m 52 41 2 -m 53 41 1.414 -m 30 42 1.414 -m 31 42 2 -m 32 42 1.414 -m 41 42 2 -m 43 42 2 -m 52 42 1.414 -m 53 42 2 -m 54 42 1.414 -m 31 43 1.414 -m 32 43 2 -m 33 43 1.414 -m 42 43 2 -m 44 43 2 -m 53 43 1.414 -m 54 43 2 -m 55 43 1.414 -m 32 44 1.414 -m 33 44 2 -m 43 44 2 -m 54 44 1.414 -m 55 44 2 -m 34 45 2 -m 35 45 1.414 -m 46 45 2 -m 56 45 2 -m 57 45 1.414 -m 34 46 1.414 -m 35 46 2 -m 36 46 1.414 -m 45 46 2 -m 47 46 2 -m 56 46 1.414 -m 57 46 2 -m 58 46 1.414 -m 35 47 1.414 -m 36 47 2 -m 37 47 1.414 -m 46 47 2 -m 48 47 2 -m 57 47 1.414 -m 58 47 2 -m 59 47 1.414 -m 36 48 1.414 -m 37 48 2 -m 38 48 1.414 -m 47 48 2 -m 49 48 2 -m 58 48 1.414 -m 59 48 2 -m 60 48 1.414 -m 37 49 1.414 -m 38 49 2 -m 39 49 1.414 -m 48 49 2 -m 50 49 2 -m 59 49 1.414 -m 60 49 2 -m 61 49 1.414 -m 38 50 1.414 -m 39 50 2 -m 40 50 1.414 -m 49 50 2 -m 51 50 2 -m 60 50 1.414 -m 61 50 2 -m 62 50 1.414 -m 39 51 1.414 -m 40 51 2 -m 41 51 1.414 -m 50 51 2 -m 52 51 2 -m 61 51 1.414 -m 62 51 2 -m 63 51 1.414 -m 40 52 1.414 -m 41 52 2 -m 42 52 1.414 -m 51 52 2 -m 53 52 2 -m 62 52 1.414 -m 63 52 2 -m 64 52 1.414 -m 41 53 1.414 -m 42 53 2 -m 43 53 1.414 -m 52 53 2 -m 54 53 2 -m 63 53 1.414 -m 64 53 2 -m 65 53 1.414 -m 42 54 1.414 -m 43 54 2 -m 44 54 1.414 -m 53 54 2 -m 55 54 2 -m 64 54 1.414 -m 65 54 2 -m 66 54 1.414 -m 43 55 1.414 -m 44 55 2 -m 54 55 2 -m 65 55 1.414 -m 66 55 2 -m 45 56 2 -m 46 56 1.414 -m 57 56 2 -m 67 56 2 -m 68 56 1.414 -m 45 57 1.414 -m 46 57 2 -m 47 57 1.414 -m 56 57 2 -m 58 57 2 -m 67 57 1.414 -m 68 57 2 -m 69 57 1.414 -m 46 58 1.414 -m 47 58 2 -m 48 58 1.414 -m 57 58 2 -m 59 58 2 -m 68 58 1.414 -m 69 58 2 -m 70 58 1.414 -m 47 59 1.414 -m 48 59 2 -m 49 59 1.414 -m 58 59 2 -m 60 59 2 -m 69 59 1.414 -m 70 59 2 -m 71 59 1.414 -m 48 60 1.414 -m 49 60 2 -m 50 60 1.414 -m 59 60 2 -m 61 60 2 -m 70 60 1.414 -m 71 60 2 -m 72 60 1.414 -m 49 61 1.414 -m 50 61 2 -m 51 61 1.414 -m 60 61 2 -m 62 61 2 -m 71 61 1.414 -m 72 61 2 -m 73 61 1.414 -m 50 62 1.414 -m 51 62 2 -m 52 62 1.414 -m 61 62 2 -m 63 62 2 -m 72 62 1.414 -m 73 62 2 -m 74 62 1.414 -m 51 63 1.414 -m 52 63 2 -m 53 63 1.414 -m 62 63 2 -m 64 63 2 -m 73 63 1.414 -m 74 63 2 -m 75 63 1.414 -m 52 64 1.414 -m 53 64 2 -m 54 64 1.414 -m 63 64 2 -m 65 64 2 -m 74 64 1.414 -m 75 64 2 -m 76 64 1.414 -m 53 65 1.414 -m 54 65 2 -m 55 65 1.414 -m 64 65 2 -m 66 65 2 -m 75 65 1.414 -m 76 65 2 -m 77 65 1.414 -m 54 66 1.414 -m 55 66 2 -m 65 66 2 -m 76 66 1.414 -m 77 66 2 -m 56 67 2 -m 57 67 1.414 -m 68 67 2 -m 78 67 0.4 -m 79 67 0.283 -m 56 68 1.414 -m 57 68 2 -m 58 68 1.414 -m 67 68 2 -m 69 68 2 -m 78 68 0.283 -m 79 68 0.4 -m 80 68 0.283 -m 57 69 1.414 -m 58 69 2 -m 59 69 1.414 -m 68 69 2 -m 70 69 2 -m 79 69 0.283 -m 80 69 0.4 -m 81 69 0.283 -m 58 70 1.414 -m 59 70 2 -m 60 70 1.414 -m 69 70 2 -m 71 70 2 -m 80 70 0.283 -m 81 70 0.4 -m 82 70 0.283 -m 59 71 1.414 -m 60 71 2 -m 61 71 1.414 -m 70 71 2 -m 72 71 2 -m 81 71 0.283 -m 82 71 0.4 -m 83 71 0.283 -m 60 72 1.414 -m 61 72 2 -m 62 72 1.414 -m 71 72 2 -m 73 72 2 -m 82 72 0.283 -m 83 72 0.4 -m 84 72 0.283 -m 61 73 1.414 -m 62 73 2 -m 63 73 1.414 -m 72 73 2 -m 74 73 2 -m 83 73 0.283 -m 84 73 0.4 -m 85 73 0.283 -m 62 74 1.414 -m 63 74 2 -m 64 74 1.414 -m 73 74 2 -m 75 74 2 -m 84 74 0.283 -m 85 74 0.4 -m 86 74 0.283 -m 63 75 1.414 -m 64 75 2 -m 65 75 1.414 -m 74 75 2 -m 76 75 2 -m 85 75 0.283 -m 86 75 0.4 -m 87 75 0.283 -m 64 76 1.414 -m 65 76 2 -m 66 76 1.414 -m 75 76 2 -m 77 76 2 -m 86 76 0.283 -m 87 76 0.4 -m 88 76 0.283 -m 65 77 1.414 -m 66 77 2 -m 76 77 2 -m 87 77 0.283 -m 88 77 0.4 -m 67 78 0.4 -m 68 78 0.283 -m 79 78 2 -m 89 78 2 -m 90 78 1.414 -m 67 79 0.283 -m 68 79 0.4 -m 69 79 0.283 -m 78 79 2 -m 80 79 2 -m 89 79 1.414 -m 90 79 2 -m 91 79 1.414 -m 68 80 0.283 -m 69 80 0.4 -m 70 80 0.283 -m 79 80 2 -m 81 80 2 -m 90 80 1.414 -m 91 80 2 -m 92 80 1.414 -m 69 81 0.283 -m 70 81 0.4 -m 71 81 0.283 -m 80 81 2 -m 82 81 2 -m 91 81 1.414 -m 92 81 2 -m 93 81 1.414 -m 70 82 0.283 -m 71 82 0.4 -m 72 82 0.283 -m 81 82 2 -m 83 82 2 -m 92 82 1.414 -m 93 82 2 -m 94 82 1.414 -m 71 83 0.283 -m 72 83 0.4 -m 73 83 0.283 -m 82 83 2 -m 84 83 2 -m 93 83 1.414 -m 94 83 2 -m 95 83 1.414 -m 72 84 0.283 -m 73 84 0.4 -m 74 84 0.283 -m 83 84 2 -m 85 84 2 -m 94 84 1.414 -m 95 84 2 -m 96 84 1.414 -m 73 85 0.283 -m 74 85 0.4 -m 75 85 0.283 -m 84 85 2 -m 86 85 2 -m 95 85 1.414 -m 96 85 2 -m 97 85 1.414 -m 74 86 0.283 -m 75 86 0.4 -m 76 86 0.283 -m 85 86 2 -m 87 86 2 -m 96 86 1.414 -m 97 86 2 -m 98 86 1.414 -m 75 87 0.283 -m 76 87 0.4 -m 77 87 0.283 -m 86 87 2 -m 88 87 2 -m 97 87 1.414 -m 98 87 2 -m 99 87 1.414 -m 76 88 0.283 -m 77 88 0.4 -m 87 88 2 -m 98 88 1.414 -m 99 88 2 -m 78 89 2 -m 79 89 1.414 -m 90 89 2 -m 100 89 2 -m 101 89 1.414 -m 78 90 1.414 -m 79 90 2 -m 80 90 1.414 -m 89 90 2 -m 91 90 2 -m 100 90 1.414 -m 101 90 2 -m 102 90 1.414 -m 79 91 1.414 -m 80 91 2 -m 81 91 1.414 -m 90 91 2 -m 92 91 2 -m 101 91 1.414 -m 102 91 2 -m 103 91 1.414 -m 80 92 1.414 -m 81 92 2 -m 82 92 1.414 -m 91 92 2 -m 93 92 2 -m 102 92 1.414 -m 103 92 2 -m 104 92 1.414 -m 81 93 1.414 -m 82 93 2 -m 83 93 1.414 -m 92 93 2 -m 94 93 2 -m 103 93 1.414 -m 104 93 2 -m 105 93 1.414 -m 82 94 1.414 -m 83 94 2 -m 84 94 1.414 -m 93 94 2 -m 95 94 2 -m 104 94 1.414 -m 105 94 2 -m 106 94 1.414 -m 83 95 1.414 -m 84 95 2 -m 85 95 1.414 -m 94 95 2 -m 96 95 2 -m 105 95 1.414 -m 106 95 2 -m 107 95 1.414 -m 84 96 1.414 -m 85 96 2 -m 86 96 1.414 -m 95 96 2 -m 97 96 2 -m 106 96 1.414 -m 107 96 2 -m 108 96 1.414 -m 85 97 1.414 -m 86 97 2 -m 87 97 1.414 -m 96 97 2 -m 98 97 2 -m 107 97 1.414 -m 108 97 2 -m 109 97 1.414 -m 86 98 1.414 -m 87 98 2 -m 88 98 1.414 -m 97 98 2 -m 99 98 2 -m 108 98 1.414 -m 109 98 2 -m 110 98 1.414 -m 87 99 1.414 -m 88 99 2 -m 98 99 2 -m 109 99 1.414 -m 110 99 2 -m 89 100 2 -m 90 100 1.414 -m 101 100 2 -m 111 100 2 -m 112 100 1.414 -m 89 101 1.414 -m 90 101 2 -m 91 101 1.414 -m 100 101 2 -m 102 101 2 -m 111 101 1.414 -m 112 101 2 -m 113 101 1.414 -m 90 102 1.414 -m 91 102 2 -m 92 102 1.414 -m 101 102 2 -m 103 102 2 -m 112 102 1.414 -m 113 102 2 -m 114 102 1.414 -m 91 103 1.414 -m 92 103 2 -m 93 103 1.414 -m 102 103 2 -m 104 103 2 -m 113 103 1.414 -m 114 103 2 -m 115 103 1.414 -m 92 104 1.414 -m 93 104 2 -m 94 104 1.414 -m 103 104 2 -m 105 104 2 -m 114 104 1.414 -m 115 104 2 -m 116 104 1.414 -m 93 105 1.414 -m 94 105 2 -m 95 105 1.414 -m 104 105 2 -m 106 105 2 -m 115 105 1.414 -m 116 105 2 -m 117 105 1.414 -m 94 106 1.414 -m 95 106 2 -m 96 106 1.414 -m 105 106 2 -m 107 106 2 -m 116 106 1.414 -m 117 106 2 -m 118 106 1.414 -m 95 107 1.414 -m 96 107 2 -m 97 107 1.414 -m 106 107 2 -m 108 107 2 -m 117 107 1.414 -m 118 107 2 -m 119 107 1.414 -m 96 108 1.414 -m 97 108 2 -m 98 108 1.414 -m 107 108 2 -m 109 108 2 -m 118 108 1.414 -m 119 108 2 -m 120 108 1.414 -m 97 109 1.414 -m 98 109 2 -m 99 109 1.414 -m 108 109 2 -m 110 109 2 -m 119 109 1.414 -m 120 109 2 -m 121 109 1.414 -m 98 110 1.414 -m 99 110 2 -m 109 110 2 -m 120 110 1.414 -m 121 110 2 -m 100 111 2 -m 101 111 1.414 -m 112 111 2 -m 122 111 2 -m 123 111 1.414 -m 100 112 1.414 -m 101 112 2 -m 102 112 1.414 -m 111 112 2 -m 113 112 2 -m 122 112 1.414 -m 123 112 2 -m 124 112 1.414 -m 101 113 1.414 -m 102 113 2 -m 103 113 1.414 -m 112 113 2 -m 114 113 2 -m 123 113 1.414 -m 124 113 2 -m 125 113 1.414 -m 102 114 1.414 -m 103 114 2 -m 104 114 1.414 -m 113 114 2 -m 115 114 2 -m 124 114 1.414 -m 125 114 2 -m 126 114 1.414 -m 103 115 1.414 -m 104 115 2 -m 105 115 1.414 -m 114 115 2 -m 116 115 2 -m 125 115 1.414 -m 126 115 2 -m 127 115 1.414 -m 104 116 1.414 -m 105 116 2 -m 106 116 1.414 -m 115 116 2 -m 117 116 2 -m 126 116 1.414 -m 127 116 2 -m 128 116 1.414 -m 105 117 1.414 -m 106 117 2 -m 107 117 1.414 -m 116 117 2 -m 118 117 2 -m 127 117 1.414 -m 128 117 2 -m 129 117 1.414 -m 106 118 1.414 -m 107 118 2 -m 108 118 1.414 -m 117 118 2 -m 119 118 2 -m 128 118 1.414 -m 129 118 2 -m 130 118 1.414 -m 107 119 1.414 -m 108 119 2 -m 109 119 1.414 -m 118 119 2 -m 120 119 2 -m 129 119 1.414 -m 130 119 2 -m 131 119 1.414 -m 108 120 1.414 -m 109 120 2 -m 110 120 1.414 -m 119 120 2 -m 121 120 2 -m 130 120 1.414 -m 131 120 2 -m 132 120 1.414 -m 109 121 1.414 -m 110 121 2 -m 120 121 2 -m 131 121 1.414 -m 132 121 2 -m 111 122 2 -m 112 122 1.414 -m 123 122 2 -m 133 122 2 -m 134 122 1.414 -m 111 123 1.414 -m 112 123 2 -m 113 123 1.414 -m 122 123 2 -m 124 123 2 -m 133 123 1.414 -m 134 123 2 -m 135 123 1.414 -m 112 124 1.414 -m 113 124 2 -m 114 124 1.414 -m 123 124 2 -m 125 124 2 -m 134 124 1.414 -m 135 124 2 -m 136 124 1.414 -m 113 125 1.414 -m 114 125 2 -m 115 125 1.414 -m 124 125 2 -m 126 125 2 -m 135 125 1.414 -m 136 125 2 -m 137 125 1.414 -m 114 126 1.414 -m 115 126 2 -m 116 126 1.414 -m 125 126 2 -m 127 126 2 -m 136 126 1.414 -m 137 126 2 -m 138 126 1.414 -m 115 127 1.414 -m 116 127 2 -m 117 127 1.414 -m 126 127 2 -m 128 127 2 -m 137 127 1.414 -m 138 127 2 -m 139 127 1.414 -m 116 128 1.414 -m 117 128 2 -m 118 128 1.414 -m 127 128 2 -m 129 128 2 -m 138 128 1.414 -m 139 128 2 -m 140 128 1.414 -m 117 129 1.414 -m 118 129 2 -m 119 129 1.414 -m 128 129 2 -m 130 129 2 -m 139 129 1.414 -m 140 129 2 -m 141 129 1.414 -m 118 130 1.414 -m 119 130 2 -m 120 130 1.414 -m 129 130 2 -m 131 130 2 -m 140 130 1.414 -m 141 130 2 -m 142 130 1.414 -m 119 131 1.414 -m 120 131 2 -m 121 131 1.414 -m 130 131 2 -m 132 131 2 -m 141 131 1.414 -m 142 131 2 -m 143 131 1.414 -m 120 132 1.414 -m 121 132 2 -m 131 132 2 -m 142 132 1.414 -m 143 132 2 -m 122 133 2 -m 123 133 1.414 -m 134 133 2 -m 122 134 1.414 -m 123 134 2 -m 124 134 1.414 -m 133 134 2 -m 135 134 2 -m 123 135 1.414 -m 124 135 2 -m 125 135 1.414 -m 134 135 2 -m 136 135 2 -m 124 136 1.414 -m 125 136 2 -m 126 136 1.414 -m 135 136 2 -m 137 136 2 -m 125 137 1.414 -m 126 137 2 -m 127 137 1.414 -m 136 137 2 -m 138 137 2 -m 126 138 1.414 -m 127 138 2 -m 128 138 1.414 -m 137 138 2 -m 139 138 2 -m 127 139 1.414 -m 128 139 2 -m 129 139 1.414 -m 138 139 2 -m 140 139 2 -m 128 140 1.414 -m 129 140 2 -m 130 140 1.414 -m 139 140 2 -m 141 140 2 -m 129 141 1.414 -m 130 141 2 -m 131 141 1.414 -m 140 141 2 -m 142 141 2 -m 130 142 1.414 -m 131 142 2 -m 132 142 1.414 -m 141 142 2 -m 143 142 2 -m 131 143 1.414 -m 132 143 2 -m 142 143 2 -es 1e-05 83 0.6 -ej 1.1e-05 144 61 -seeds 39111 6943 27681 -T

Simulations: lattice with a barrier and admixture between non-neighbor populations
./ms 300 1 -t 40 -s 1 -I 143 0 0 0 0 0 0 0 0 0 0 0 0 10 0 10 0 10 0 10 0 10 0 0 0 0 0 0 0 0 0 0 0 0 0 10 0 10 0 10 0 10 0 10 0 0 0 0 0 0 0 0 0 0 0 0 0 10 0 10 0 10 0 10 0 10 0 0 0 0 0 0 0 0 0 0 0 0 0 10 0 10 0 10 0 10 0 10 0 0 0 0 0 0 0 0 0 0 0 0 0 10 0 10 0 10 0 10 0 10 0 0 0 0 0 0 0 0 0 0 0 0 0 10 0 10 0 10 0 10 0 10 0 0 0 0 0 0 0 0 0 0 0 0 0.0-m -m 2 1 2 -m 12 1 2 -m 13 1 1.414 -m 1 2 2 -m 3 2 2 -m 12 2 1.414 -m 13 2 2 -m 14 2 1.414 -m 2 3 2 -m 4 3 2 -m 13 3 1.414 -m 14 3 2 -m 15 3 1.414 -m 3 4 2 -m 5 4 2 -m 14 4 1.414 -m 15 4 2 -m 16 4 1.414 -m 4 5 2 -m 6 5 2 -m 15 5 1.414 -m 16 5 2 -m 17 5 1.414 -m 5 6 2 -m 7 6 2 -m 16 6 1.414 -m 17 6 2 -m 18 6 1.414 -m 6 7 2 -m 8 7 2 -m 17 7 1.414 -m 18 7 2 -m 19 7 1.414 -m 7 8 2 -m 9 8 2 -m 18 8 1.414 -m 19 8 2 -m 20 8 1.414 -m 8 9 2 -m 10 9 2 -m 19 9 1.414 -m 20 9 2 -m 21 9 1.414 -m 9 10 2 -m 11 10 2 -m 20 10 1.414 -m 21 10 2 -m 22 10 1.414 -m 10 11 2 -m 21 11 1.414 -m 22 11 2 -m 1 12 2 -m 2 12 1.414 -m 13 12 2 -m 23 12 2 -m 24 12 1.414 -m 1 13 1.414 -m 2 13 2 -m 3 13 1.414 -m 12 13 2 -m 14 13 2 -m 23 13 1.414 -m 24 13 2 -m 25 13 1.414 -m 2 14 1.414 -m 3 14 2 -m 4 14 1.414 -m 13 14 2 -m 15 14 2 -m 24 14 1.414 -m 25 14 2 -m 26 14 1.414 -m 3 15 1.414 -m 4 15 2 -m 5 15 1.414 -m 14 15 2 -m 16 15 2 -m 25 15 1.414 -m 26 15 2 -m 27 15 1.414 -m 4 16 1.414 -m 5 16 2 -m 6 16 1.414 -m 15 16 2 -m 17 16 2 -m 26 16 1.414 -m 27 16 2 -m 28 16 1.414 -m 5 17 1.414 -m 6 17 2 -m 7 17 1.414 -m 16 17 2 -m 18 17 2 -m 27 17 1.414 -m 28 17 2 -m 29 17 1.414 -m 6 18 1.414 -m 7 18 2 -m 8 18 1.414 -m 17 18 2 -m 19 18 2 -m 28 18 1.414 -m 29 18 2 -m 30 18 1.414 -m 7 19 1.414 -m 8 19 2 -m 9 19 1.414 -m 18 19 2 -m 20 19 2 -m 29 19 1.414 -m 30 19 2 -m 31 19 1.414 -m 8 20 1.414 -m 9 20 2 -m 10 20 1.414 -m 19 20 2 -m 21 20 2 -m 30 20 1.414 -m 31 20 2 -m 32 20 1.414 -m 9 21 1.414 -m 10 21 2 -m 11 21 1.414 -m 20 21 2 -m 22 21 2 -m 31 21 1.414 -m 32 21 2 -m 33 21 1.414 -m 10 22 1.414 -m 11 22 2 -m 21 22 2 -m 32 22 1.414 -m 33 22 2 -m 12 23 2 -m 13 23 1.414 -m 24 23 2 -m 34 23 2 -m 35 23 1.414 -m 12 24 1.414 -m 13 24 2 -m 14 24 1.414 -m 23 24 2 -m 25 24 2 -m 34 24 1.414 -m 35 24 2 -m 36 24 1.414 -m 13 25 1.414 -m 14 25 2 -m 15 25 1.414 -m 24 25 2 -m 26 25 2 -m 35 25 1.414 -m 36 25 2 -m 37 25 1.414 -m 14 26 1.414 -m 15 26 2 -m 16 26 1.414 -m 25 26 2 -m 27 26 2 -m 36 26 1.414 -m 37 26 2 -m 38 26 1.414 -m 15 27 1.414 -m 16 27 2 -m 17 27 1.414 -m 26 27 2 -m 28 27 2 -m 37 27 1.414 -m 38 27 2 -m 39 27 1.414 -m 16 28 1.414 -m 17 28 2 -m 18 28 1.414 -m 27 28 2 -m 29 28 2 -m 38 28 1.414 -m 39 28 2 -m 40 28 1.414 -m 17 29 1.414 -m 18 29 2 -m 19 29 1.414 -m 28 29 2 -m 30 29 2 -m 39 29 1.414 -m 40 29 2 -m 41 29 1.414 -m 18 30 1.414 -m 19 30 2 -m 20 30 1.414 -m 29 30 2 -m 31 30 2 -m 40 30 1.414 -m 41 30 2 -m 42 30 1.414 -m 19 31 1.414 -m 20 31 2 -m 21 31 1.414 -m 30 31 2 -m 32 31 2 -m 41 31 1.414 -m 42 31 2 -m 43 31 1.414 -m 20 32 1.414 -m 21 32 2 -m 22 32 1.414 -m 31 32 2 -m 33 32 2 -m 42 32 1.414 -m 43 32 2 -m 44 32 1.414 -m 21 33 1.414 -m 22 33 2 -m 32 33 2 -m 43 33 1.414 -m 44 33 2 -m 23 34 2 -m 24 34 1.414 -m 35 34 2 -m 45 34 2 -m 46 34 1.414 -m 23 35 1.414 -m 24 35 2 -m 25 35 1.414 -m 34 35 2 -m 36 35 2 -m 45 35 1.414 -m 46 35 2 -m 47 35 1.414 -m 24 36 1.414 -m 25 36 2 -m 26 36 1.414 -m 35 36 2 -m 37 36 2 -m 46 36 1.414 -m 47 36 2 -m 48 36 1.414 -m 25 37 1.414 -m 26 37 2 -m 27 37 1.414 -m 36 37 2 -m 38 37 2 -m 47 37 1.414 -m 48 37 2 -m 49 37 1.414 -m 26 38 1.414 -m 27 38 2 -m 28 38 1.414 -m 37 38 2 -m 39 38 2 -m 48 38 1.414 -m 49 38 2 -m 50 38 1.414 -m 27 39 1.414 -m 28 39 2 -m 29 39 1.414 -m 38 39 2 -m 40 39 2 -m 49 39 1.414 -m 50 39 2 -m 51 39 1.414 -m 28 40 1.414 -m 29 40 2 -m 30 40 1.414 -m 39 40 2 -m 41 40 2 -m 50 40 1.414 -m 51 40 2 -m 52 40 1.414 -m 29 41 1.414 -m 30 41 2 -m 31 41 1.414 -m 40 41 2 -m 42 41 2 -m 51 41 1.414 -m 52 41 2 -m 53 41 1.414 -m 30 42 1.414 -m 31 42 2 -m 32 42 1.414 -m 41 42 2 -m 43 42 2 -m 52 42 1.414 -m 53 42 2 -m 54 42 1.414 -m 31 43 1.414 -m 32 43 2 -m 33 43 1.414 -m 42 43 2 -m 44 43 2 -m 53 43 1.414 -m 54 43 2 -m 55 43 1.414 -m 32 44 1.414 -m 33 44 2 -m 43 44 2 -m 54 44 1.414 -m 55 44 2 -m 34 45 2 -m 35 45 1.414 -m 46 45 2 -m 56 45 2 -m 57 45 1.414 -m 34 46 1.414 -m 35 46 2 -m 36 46 1.414 -m 45 46 2 -m 47 46 2 -m 56 46 1.414 -m 57 46 2 -m 58 46 1.414 -m 35 47 1.414 -m 36 47 2 -m 37 47 1.414 -m 46 47 2 -m 48 47 2 -m 57 47 1.414 -m 58 47 2 -m 59 47 1.414 -m 36 48 1.414 -m 37 48 2 -m 38 48 1.414 -m 47 48 2 -m 49 48 2 -m 58 48 1.414 -m 59 48 2 -m 60 48 1.414 -m 37 49 1.414 -m 38 49 2 -m 39 49 1.414 -m 48 49 2 -m 50 49 2 -m 59 49 1.414 -m 60 49 2 -m 61 49 1.414 -m 38 50 1.414 -m 39 50 2 -m 40 50 1.414 -m 49 50 2 -m 51 50 2 -m 60 50 1.414 -m 61 50 2 -m 62 50 1.414 -m 39 51 1.414 -m 40 51 2 -m 41 51 1.414 -m 50 51 2 -m 52 51 2 -m 61 51 1.414 -m 62 51 2 -m 63 51 1.414 -m 40 52 1.414 -m 41 52 2 -m 42 52 1.414 -m 51 52 2 -m 53 52 2 -m 62 52 1.414 -m 63 52 2 -m 64 52 1.414 -m 41 53 1.414 -m 42 53 2 -m 43 53 1.414 -m 52 53 2 -m 54 53 2 -m 63 53 1.414 -m 64 53 2 -m 65 53 1.414 -m 42 54 1.414 -m 43 54 2 -m 44 54 1.414 -m 53 54 2 -m 55 54 2 -m 64 54 1.414 -m 65 54 2 -m 66 54 1.414 -m 43 55 1.414 -m 44 55 2 -m 54 55 2 -m 65 55 1.414 -m 66 55 2 -m 45 56 2 -m 46 56 1.414 -m 57 56 2 -m 67 56 2 -m 68 56 1.414 -m 45 57 1.414 -m 46 57 2 -m 47 57 1.414 -m 56 57 2 -m 58 57 2 -m 67 57 1.414 -m 68 57 2 -m 69 57 1.414 -m 46 58 1.414 -m 47 58 2 -m 48 58 1.414 -m 57 58 2 -m 59 58 2 -m 68 58 1.414 -m 69 58 2 -m 70 58 1.414 -m 47 59 1.414 -m 48 59 2 -m 49 59 1.414 -m 58 59 2 -m 60 59 2 -m 69 59 1.414 -m 70 59 2 -m 71 59 1.414 -m 48 60 1.414 -m 49 60 2 -m 50 60 1.414 -m 59 60 2 -m 61 60 2 -m 70 60 1.414 -m 71 60 2 -m 72 60 1.414 -m 49 61 1.414 -m 50 61 2 -m 51 61 1.414 -m 60 61 2 -m 62 61 2 -m 71 61 1.414 -m 72 61 2 -m 73 61 1.414 -m 50 62 1.414 -m 51 62 2 -m 52 62 1.414 -m 61 62 2 -m 63 62 2 -m 72 62 1.414 -m 73 62 2 -m 74 62 1.414 -m 51 63 1.414 -m 52 63 2 -m 53 63 1.414 -m 62 63 2 -m 64 63 2 -m 73 63 1.414 -m 74 63 2 -m 75 63 1.414 -m 52 64 1.414 -m 53 64 2 -m 54 64 1.414 -m 63 64 2 -m 65 64 2 -m 74 64 1.414 -m 75 64 2 -m 76 64 1.414 -m 53 65 1.414 -m 54 65 2 -m 55 65 1.414 -m 64 65 2 -m 66 65 2 -m 75 65 1.414 -m 76 65 2 -m 77 65 1.414 -m 54 66 1.414 -m 55 66 2 -m 65 66 2 -m 76 66 1.414 -m 77 66 2 -m 56 67 2 -m 57 67 1.414 -m 68 67 2 -m 78 67 0.4 -m 79 67 0.283 -m 56 68 1.414 -m 57 68 2 -m 58 68 1.414 -m 67 68 2 -m 69 68 2 -m 78 68 0.283 -m 79 68 0.4 -m 80 68 0.283 -m 57 69 1.414 -m 58 69 2 -m 59 69 1.414 -m 68 69 2 -m 70 69 2 -m 79 69 0.283 -m 80 69 0.4 -m 81 69 0.283 -m 58 70 1.414 -m 59 70 2 -m 60 70 1.414 -m 69 70 2 -m 71 70 2 -m 80 70 0.283 -m 81 70 0.4 -m 82 70 0.283 -m 59 71 1.414 -m 60 71 2 -m 61 71 1.414 -m 70 71 2 -m 72 71 2 -m 81 71 0.283 -m 82 71 0.4 -m 83 71 0.283 -m 60 72 1.414 -m 61 72 2 -m 62 72 1.414 -m 71 72 2 -m 73 72 2 -m 82 72 0.283 -m 83 72 0.4 -m 84 72 0.283 -m 61 73 1.414 -m 62 73 2 -m 63 73 1.414 -m 72 73 2 -m 74 73 2 -m 83 73 0.283 -m 84 73 0.4 -m 85 73 0.283 -m 62 74 1.414 -m 63 74 2 -m 64 74 1.414 -m 73 74 2 -m 75 74 2 -m 84 74 0.283 -m 85 74 0.4 -m 86 74 0.283 -m 63 75 1.414 -m 64 75 2 -m 65 75 1.414 -m 74 75 2 -m 76 75 2 -m 85 75 0.283 -m 86 75 0.4 -m 87 75 0.283 -m 64 76 1.414 -m 65 76 2 -m 66 76 1.414 -m 75 76 2 -m 77 76 2 -m 86 76 0.283 -m 87 76 0.4 -m 88 76 0.283 -m 65 77 1.414 -m 66 77 2 -m 76 77 2 -m 87 77 0.283 -m 88 77 0.4 -m 67 78 0.4 -m 68 78 0.283 -m 79 78 2 -m 89 78 2 -m 90 78 1.414 -m 67 79 0.283 -m 68 79 0.4 -m 69 79 0.283 -m 78 79 2 -m 80 79 2 -m 89 79 1.414 -m 90 79 2 -m 91 79 1.414 -m 68 80 0.283 -m 69 80 0.4 -m 70 80 0.283 -m 79 80 2 -m 81 80 2 -m 90 80 1.414 -m 91 80 2 -m 92 80 1.414 -m 69 81 0.283 -m 70 81 0.4 -m 71 81 0.283 -m 80 81 2 -m 82 81 2 -m 91 81 1.414 -m 92 81 2 -m 93 81 1.414 -m 70 82 0.283 -m 71 82 0.4 -m 72 82 0.283 -m 81 82 2 -m 83 82 2 -m 92 82 1.414 -m 93 82 2 -m 94 82 1.414 -m 71 83 0.283 -m 72 83 0.4 -m 73 83 0.283 -m 82 83 2 -m 84 83 2 -m 93 83 1.414 -m 94 83 2 -m 95 83 1.414 -m 72 84 0.283 -m 73 84 0.4 -m 74 84 0.283 -m 83 84 2 -m 85 84 2 -m 94 84 1.414 -m 95 84 2 -m 96 84 1.414 -m 73 85 0.283 -m 74 85 0.4 -m 75 85 0.283 -m 84 85 2 -m 86 85 2 -m 95 85 1.414 -m 96 85 2 -m 97 85 1.414 -m 74 86 0.283 -m 75 86 0.4 -m 76 86 0.283 -m 85 86 2 -m 87 86 2 -m 96 86 1.414 -m 97 86 2 -m 98 86 1.414 -m 75 87 0.283 -m 76 87 0.4 -m 77 87 0.283 -m 86 87 2 -m 88 87 2 -m 97 87 1.414 -m 98 87 2 -m 99 87 1.414 -m 76 88 0.283 -m 77 88 0.4 -m 87 88 2 -m 98 88 1.414 -m 99 88 2 -m 78 89 2 -m 79 89 1.414 -m 90 89 2 -m 100 89 2 -m 101 89 1.414 -m 78 90 1.414 -m 79 90 2 -m 80 90 1.414 -m 89 90 2 -m 91 90 2 -m 100 90 1.414 -m 101 90 2 -m 102 90 1.414 -m 79 91 1.414 -m 80 91 2 -m 81 91 1.414 -m 90 91 2 -m 92 91 2 -m 101 91 1.414 -m 102 91 2 -m 103 91 1.414 -m 80 92 1.414 -m 81 92 2 -m 82 92 1.414 -m 91 92 2 -m 93 92 2 -m 102 92 1.414 -m 103 92 2 -m 104 92 1.414 -m 81 93 1.414 -m 82 93 2 -m 83 93 1.414 -m 92 93 2 -m 94 93 2 -m 103 93 1.414 -m 104 93 2 -m 105 93 1.414 -m 82 94 1.414 -m 83 94 2 -m 84 94 1.414 -m 93 94 2 -m 95 94 2 -m 104 94 1.414 -m 105 94 2 -m 106 94 1.414 -m 83 95 1.414 -m 84 95 2 -m 85 95 1.414 -m 94 95 2 -m 96 95 2 -m 105 95 1.414 -m 106 95 2 -m 107 95 1.414 -m 84 96 1.414 -m 85 96 2 -m 86 96 1.414 -m 95 96 2 -m 97 96 2 -m 106 96 1.414 -m 107 96 2 -m 108 96 1.414 -m 85 97 1.414 -m 86 97 2 -m 87 97 1.414 -m 96 97 2 -m 98 97 2 -m 107 97 1.414 -m 108 97 2 -m 109 97 1.414 -m 86 98 1.414 -m 87 98 2 -m 88 98 1.414 -m 97 98 2 -m 99 98 2 -m 108 98 1.414 -m 109 98 2 -m 110 98 1.414 -m 87 99 1.414 -m 88 99 2 -m 98 99 2 -m 109 99 1.414 -m 110 99 2 -m 89 100 2 -m 90 100 1.414 -m 101 100 2 -m 111 100 2 -m 112 100 1.414 -m 89 101 1.414 -m 90 101 2 -m 91 101 1.414 -m 100 101 2 -m 102 101 2 -m 111 101 1.414 -m 112 101 2 -m 113 101 1.414 -m 90 102 1.414 -m 91 102 2 -m 92 102 1.414 -m 101 102 2 -m 103 102 2 -m 112 102 1.414 -m 113 102 2 -m 114 102 1.414 -m 91 103 1.414 -m 92 103 2 -m 93 103 1.414 -m 102 103 2 -m 104 103 2 -m 113 103 1.414 -m 114 103 2 -m 115 103 1.414 -m 92 104 1.414 -m 93 104 2 -m 94 104 1.414 -m 103 104 2 -m 105 104 2 -m 114 104 1.414 -m 115 104 2 -m 116 104 1.414 -m 93 105 1.414 -m 94 105 2 -m 95 105 1.414 -m 104 105 2 -m 106 105 2 -m 115 105 1.414 -m 116 105 2 -m 117 105 1.414 -m 94 106 1.414 -m 95 106 2 -m 96 106 1.414 -m 105 106 2 -m 107 106 2 -m 116 106 1.414 -m 117 106 2 -m 118 106 1.414 -m 95 107 1.414 -m 96 107 2 -m 97 107 1.414 -m 106 107 2 -m 108 107 2 -m 117 107 1.414 -m 118 107 2 -m 119 107 1.414 -m 96 108 1.414 -m 97 108 2 -m 98 108 1.414 -m 107 108 2 -m 109 108 2 -m 118 108 1.414 -m 119 108 2 -m 120 108 1.414 -m 97 109 1.414 -m 98 109 2 -m 99 109 1.414 -m 108 109 2 -m 110 109 2 -m 119 109 1.414 -m 120 109 2 -m 121 109 1.414 -m 98 110 1.414 -m 99 110 2 -m 109 110 2 -m 120 110 1.414 -m 121 110 2 -m 100 111 2 -m 101 111 1.414 -m 112 111 2 -m 122 111 2 -m 123 111 1.414 -m 100 112 1.414 -m 101 112 2 -m 102 112 1.414 -m 111 112 2 -m 113 112 2 -m 122 112 1.414 -m 123 112 2 -m 124 112 1.414 -m 101 113 1.414 -m 102 113 2 -m 103 113 1.414 -m 112 113 2 -m 114 113 2 -m 123 113 1.414 -m 124 113 2 -m 125 113 1.414 -m 102 114 1.414 -m 103 114 2 -m 104 114 1.414 -m 113 114 2 -m 115 114 2 -m 124 114 1.414 -m 125 114 2 -m 126 114 1.414 -m 103 115 1.414 -m 104 115 2 -m 105 115 1.414 -m 114 115 2 -m 116 115 2 -m 125 115 1.414 -m 126 115 2 -m 127 115 1.414 -m 104 116 1.414 -m 105 116 2 -m 106 116 1.414 -m 115 116 2 -m 117 116 2 -m 126 116 1.414 -m 127 116 2 -m 128 116 1.414 -m 105 117 1.414 -m 106 117 2 -m 107 117 1.414 -m 116 117 2 -m 118 117 2 -m 127 117 1.414 -m 128 117 2 -m 129 117 1.414 -m 106 118 1.414 -m 107 118 2 -m 108 118 1.414 -m 117 118 2 -m 119 118 2 -m 128 118 1.414 -m 129 118 2 -m 130 118 1.414 -m 107 119 1.414 -m 108 119 2 -m 109 119 1.414 -m 118 119 2 -m 120 119 2 -m 129 119 1.414 -m 130 119 2 -m 131 119 1.414 -m 108 120 1.414 -m 109 120 2 -m 110 120 1.414 -m 119 120 2 -m 121 120 2 -m 130 120 1.414 -m 131 120 2 -m 132 120 1.414 -m 109 121 1.414 -m 110 121 2 -m 120 121 2 -m 131 121 1.414 -m 132 121 2 -m 111 122 2 -m 112 122 1.414 -m 123 122 2 -m 133 122 2 -m 134 122 1.414 -m 111 123 1.414 -m 112 123 2 -m 113 123 1.414 -m 122 123 2 -m 124 123 2 -m 133 123 1.414 -m 134 123 2 -m 135 123 1.414 -m 112 124 1.414 -m 113 124 2 -m 114 124 1.414 -m 123 124 2 -m 125 124 2 -m 134 124 1.414 -m 135 124 2 -m 136 124 1.414 -m 113 125 1.414 -m 114 125 2 -m 115 125 1.414 -m 124 125 2 -m 126 125 2 -m 135 125 1.414 -m 136 125 2 -m 137 125 1.414 -m 114 126 1.414 -m 115 126 2 -m 116 126 1.414 -m 125 126 2 -m 127 126 2 -m 136 126 1.414 -m 137 126 2 -m 138 126 1.414 -m 115 127 1.414 -m 116 127 2 -m 117 127 1.414 -m 126 127 2 -m 128 127 2 -m 137 127 1.414 -m 138 127 2 -m 139 127 1.414 -m 116 128 1.414 -m 117 128 2 -m 118 128 1.414 -m 127 128 2 -m 129 128 2 -m 138 128 1.414 -m 139 128 2 -m 140 128 1.414 -m 117 129 1.414 -m 118 129 2 -m 119 129 1.414 -m 128 129 2 -m 130 129 2 -m 139 129 1.414 -m 140 129 2 -m 141 129 1.414 -m 118 130 1.414 -m 119 130 2 -m 120 130 1.414 -m 129 130 2 -m 131 130 2 -m 140 130 1.414 -m 141 130 2 -m 142 130 1.414 -m 119 131 1.414 -m 120 131 2 -m 121 131 1.414 -m 130 131 2 -m 132 131 2 -m 141 131 1.414 -m 142 131 2 -m 143 131 1.414 -m 120 132 1.414 -m 121 132 2 -m 131 132 2 -m 142 132 1.414 -m 143 132 2 -m 122 133 2 -m 123 133 1.414 -m 134 133 2 -m 122 134 1.414 -m 123 134 2 -m 124 134 1.414 -m 133 134 2 -m 135 134 2 -m 123 135 1.414 -m 124 135 2 -m 125 135 1.414 -m 134 135 2 -m 136 135 2 -m 124 136 1.414 -m 125 136 2 -m 126 136 1.414 -m 135 136 2 -m 137 136 2 -m 125 137 1.414 -m 126 137 2 -m 127 137 1.414 -m 136 137 2 -m 138 137 2 -m 126 138 1.414 -m 127 138 2 -m 128 138 1.414 -m 137 138 2 -m 139 138 2 -m 127 139 1.414 -m 128 139 2 -m 129 139 1.414 -m 138 139 2 -m 140 139 2 -m 128 140 1.414 -m 129 140 2 -m 130 140 1.414 -m 139 140 2 -m 141 140 2 -m 129 141 1.414 -m 130 141 2 -m 131 141 1.414 -m 140 141 2 -m 142 141 2 -m 130 142 1.414 -m 131 142 2 -m 132 142 1.414 -m 141 142 2 -m 143 142 2 -m 131 143 1.414 -m 132 143 2 -m 142 143 2 -es 1e-05 105 0.9 -ej 1.1e-05 144 61 -seeds 90434 26958 14546 -T

Simulations: populations on a line
./ms 100 1 -t 40 -s 1 -I 63 0 0 0 0 10 0 0 0 0 0 10 0 0 0 0 0 10 0 0 0 0 0 10 0 0 0 0 0 10 0 0 0 0 0 10 0 0 0 0 0 10 0 0 0 0 0 10 0 0 0 0 0 10 0 0 0 0 0 10 0 0 0 0 0.0-m -m 2 1 2 -m 4 1 2 -m 5 1 1.414 -m 1 2 2 -m 3 2 2 -m 4 2 1.414 -m 5 2 2 -m 6 2 1.414 -m 2 3 2 -m 5 3 1.414 -m 6 3 2 -m 1 4 2 -m 2 4 1.414 -m 5 4 2 -m 7 4 2 -m 8 4 1.414 -m 1 5 1.414 -m 2 5 2 -m 3 5 1.414 -m 4 5 2 -m 6 5 2 -m 7 5 1.414 -m 8 5 2 -m 9 5 1.414 -m 2 6 1.414 -m 3 6 2 -m 5 6 2 -m 8 6 1.414 -m 9 6 2 -m 4 7 2 -m 5 7 1.414 -m 8 7 2 -m 10 7 2 -m 11 7 1.414 -m 4 8 1.414 -m 5 8 2 -m 6 8 1.414 -m 7 8 2 -m 9 8 2 -m 10 8 1.414 -m 11 8 2 -m 12 8 1.414 -m 5 9 1.414 -m 6 9 2 -m 8 9 2 -m 11 9 1.414 -m 12 9 2 -m 7 10 2 -m 8 10 1.414 -m 11 10 2 -m 13 10 2 -m 14 10 1.414 -m 7 11 1.414 -m 8 11 2 -m 9 11 1.414 -m 10 11 2 -m 12 11 2 -m 13 11 1.414 -m 14 11 2 -m 15 11 1.414 -m 8 12 1.414 -m 9 12 2 -m 11 12 2 -m 14 12 1.414 -m 15 12 2 -m 10 13 2 -m 11 13 1.414 -m 14 13 2 -m 16 13 2 -m 17 13 1.414 -m 10 14 1.414 -m 11 14 2 -m 12 14 1.414 -m 13 14 2 -m 15 14 2 -m 16 14 1.414 -m 17 14 2 -m 18 14 1.414 -m 11 15 1.414 -m 12 15 2 -m 14 15 2 -m 17 15 1.414 -m 18 15 2 -m 13 16 2 -m 14 16 1.414 -m 17 16 2 -m 19 16 2 -m 20 16 1.414 -m 13 17 1.414 -m 14 17 2 -m 15 17 1.414 -m 16 17 2 -m 18 17 2 -m 19 17 1.414 -m 20 17 2 -m 21 17 1.414 -m 14 18 1.414 -m 15 18 2 -m 17 18 2 -m 20 18 1.414 -m 21 18 2 -m 16 19 2 -m 17 19 1.414 -m 20 19 2 -m 22 19 2 -m 23 19 1.414 -m 16 20 1.414 -m 17 20 2 -m 18 20 1.414 -m 19 20 2 -m 21 20 2 -m 22 20 1.414 -m 23 20 2 -m 24 20 1.414 -m 17 21 1.414 -m 18 21 2 -m 20 21 2 -m 23 21 1.414 -m 24 21 2 -m 19 22 2 -m 20 22 1.414 -m 23 22 2 -m 25 22 2 -m 26 22 1.414 -m 19 23 1.414 -m 20 23 2 -m 21 23 1.414 -m 22 23 2 -m 24 23 2 -m 25 23 1.414 -m 26 23 2 -m 27 23 1.414 -m 20 24 1.414 -m 21 24 2 -m 23 24 2 -m 26 24 1.414 -m 27 24 2 -m 22 25 2 -m 23 25 1.414 -m 26 25 2 -m 28 25 2 -m 29 25 1.414 -m 22 26 1.414 -m 23 26 2 -m 24 26 1.414 -m 25 26 2 -m 27 26 2 -m 28 26 1.414 -m 29 26 2 -m 30 26 1.414 -m 23 27 1.414 -m 24 27 2 -m 26 27 2 -m 29 27 1.414 -m 30 27 2 -m 25 28 2 -m 26 28 1.414 -m 29 28 2 -m 31 28 2 -m 32 28 1.414 -m 25 29 1.414 -m 26 29 2 -m 27 29 1.414 -m 28 29 2 -m 30 29 2 -m 31 29 1.414 -m 32 29 2 -m 33 29 1.414 -m 26 30 1.414 -m 27 30 2 -m 29 30 2 -m 32 30 1.414 -m 33 30 2 -m 28 31 2 -m 29 31 1.414 -m 32 31 2 -m 34 31 2 -m 35 31 1.414 -m 28 32 1.414 -m 29 32 2 -m 30 32 1.414 -m 31 32 2 -m 33 32 2 -m 34 32 1.414 -m 35 32 2 -m 36 32 1.414 -m 29 33 1.414 -m 30 33 2 -m 32 33 2 -m 35 33 1.414 -m 36 33 2 -m 31 34 2 -m 32 34 1.414 -m 35 34 2 -m 37 34 2 -m 38 34 1.414 -m 31 35 1.414 -m 32 35 2 -m 33 35 1.414 -m 34 35 2 -m 36 35 2 -m 37 35 1.414 -m 38 35 2 -m 39 35 1.414 -m 32 36 1.414 -m 33 36 2 -m 35 36 2 -m 38 36 1.414 -m 39 36 2 -m 34 37 2 -m 35 37 1.414 -m 38 37 2 -m 40 37 2 -m 41 37 1.414 -m 34 38 1.414 -m 35 38 2 -m 36 38 1.414 -m 37 38 2 -m 39 38 2 -m 40 38 1.414 -m 41 38 2 -m 42 38 1.414 -m 35 39 1.414 -m 36 39 2 -m 38 39 2 -m 41 39 1.414 -m 42 39 2 -m 37 40 2 -m 38 40 1.414 -m 41 40 2 -m 43 40 2 -m 44 40 1.414 -m 37 41 1.414 -m 38 41 2 -m 39 41 1.414 -m 40 41 2 -m 42 41 2 -m 43 41 1.414 -m 44 41 2 -m 45 41 1.414 -m 38 42 1.414 -m 39 42 2 -m 41 42 2 -m 44 42 1.414 -m 45 42 2 -m 40 43 2 -m 41 43 1.414 -m 44 43 2 -m 46 43 2 -m 47 43 1.414 -m 40 44 1.414 -m 41 44 2 -m 42 44 1.414 -m 43 44 2 -m 45 44 2 -m 46 44 1.414 -m 47 44 2 -m 48 44 1.414 -m 41 45 1.414 -m 42 45 2 -m 44 45 2 -m 47 45 1.414 -m 48 45 2 -m 43 46 2 -m 44 46 1.414 -m 47 46 2 -m 49 46 2 -m 50 46 1.414 -m 43 47 1.414 -m 44 47 2 -m 45 47 1.414 -m 46 47 2 -m 48 47 2 -m 49 47 1.414 -m 50 47 2 -m 51 47 1.414 -m 44 48 1.414 -m 45 48 2 -m 47 48 2 -m 50 48 1.414 -m 51 48 2 -m 46 49 2 -m 47 49 1.414 -m 50 49 2 -m 52 49 2 -m 53 49 1.414 -m 46 50 1.414 -m 47 50 2 -m 48 50 1.414 -m 49 50 2 -m 51 50 2 -m 52 50 1.414 -m 53 50 2 -m 54 50 1.414 -m 47 51 1.414 -m 48 51 2 -m 50 51 2 -m 53 51 1.414 -m 54 51 2 -m 49 52 2 -m 50 52 1.414 -m 53 52 2 -m 55 52 2 -m 56 52 1.414 -m 49 53 1.414 -m 50 53 2 -m 51 53 1.414 -m 52 53 2 -m 54 53 2 -m 55 53 1.414 -m 56 53 2 -m 57 53 1.414 -m 50 54 1.414 -m 51 54 2 -m 53 54 2 -m 56 54 1.414 -m 57 54 2 -m 52 55 2 -m 53 55 1.414 -m 56 55 2 -m 58 55 2 -m 59 55 1.414 -m 52 56 1.414 -m 53 56 2 -m 54 56 1.414 -m 55 56 2 -m 57 56 2 -m 58 56 1.414 -m 59 56 2 -m 60 56 1.414 -m 53 57 1.414 -m 54 57 2 -m 56 57 2 -m 59 57 1.414 -m 60 57 2 -m 55 58 2 -m 56 58 1.414 -m 59 58 2 -m 61 58 2 -m 62 58 1.414 -m 55 59 1.414 -m 56 59 2 -m 57 59 1.414 -m 58 59 2 -m 60 59 2 -m 61 59 1.414 -m 62 59 2 -m 63 59 1.414 -m 56 60 1.414 -m 57 60 2 -m 59 60 2 -m 62 60 1.414 -m 63 60 2 -m 58 61 2 -m 59 61 1.414 -m 62 61 2 -m 58 62 1.414 -m 59 62 2 -m 60 62 1.414 -m 61 62 2 -m 63 62 2 -m 59 63 1.414 -m 60 63 2 -m 62 63 2 -seeds 40991 21174 17255 -T
